# Supplementary material for: One model to rule them all: Unification of voltage-gated potassium channel models via deep non-linear mixed effects modelling
Source: PLoS Comput Biol. 2026 Apr 27;22(4):e1013078. doi: 10.1371/journal.pcbi.1013078 (PMC13143182; doi:10.1371/journal.pcbi.1013078)
Supplement: S1 Table — (CSV) [file pcbi.1013078.s003.csv]

channel_type	temp	id	link
kv101	25	1403	https://channelpedia.epfl.ch/expdata/details/1403
kv101	25	1405	https://channelpedia.epfl.ch/expdata/details/1405
kv101	25	1406	https://channelpedia.epfl.ch/expdata/details/1406
kv101	25	1408	https://channelpedia.epfl.ch/expdata/details/1408
kv101	25	1409	https://channelpedia.epfl.ch/expdata/details/1409
kv101	25	1411	https://channelpedia.epfl.ch/expdata/details/1411
kv101	25	1412	https://channelpedia.epfl.ch/expdata/details/1412
kv101	25	1413	https://channelpedia.epfl.ch/expdata/details/1413
kv101	15	15022	https://channelpedia.epfl.ch/expdata/details/15022
kv101	15	15023	https://channelpedia.epfl.ch/expdata/details/15023
kv101	15	15024	https://channelpedia.epfl.ch/expdata/details/15024
kv101	15	15025	https://channelpedia.epfl.ch/expdata/details/15025
kv101	15	15027	https://channelpedia.epfl.ch/expdata/details/15027
kv101	15	15028	https://channelpedia.epfl.ch/expdata/details/15028
kv101	15	15029	https://channelpedia.epfl.ch/expdata/details/15029
kv101	15	15030	https://channelpedia.epfl.ch/expdata/details/15030
kv101	15	15031	https://channelpedia.epfl.ch/expdata/details/15031
kv101	15	15033	https://channelpedia.epfl.ch/expdata/details/15033
kv101	15	15034	https://channelpedia.epfl.ch/expdata/details/15034
kv101	15	15035	https://channelpedia.epfl.ch/expdata/details/15035
kv101	15	15036	https://channelpedia.epfl.ch/expdata/details/15036
kv101	15	15037	https://channelpedia.epfl.ch/expdata/details/15037
kv101	15	15039	https://channelpedia.epfl.ch/expdata/details/15039
kv101	15	15043	https://channelpedia.epfl.ch/expdata/details/15043
kv101	15	15044	https://channelpedia.epfl.ch/expdata/details/15044
kv101	15	15046	https://channelpedia.epfl.ch/expdata/details/15046
kv101	15	15047	https://channelpedia.epfl.ch/expdata/details/15047
kv101	15	15048	https://channelpedia.epfl.ch/expdata/details/15048
kv101	15	15049	https://channelpedia.epfl.ch/expdata/details/15049
kv101	25	15134	https://channelpedia.epfl.ch/expdata/details/15134
kv101	25	15135	https://channelpedia.epfl.ch/expdata/details/15135
kv101	25	15136	https://channelpedia.epfl.ch/expdata/details/15136
kv101	25	15137	https://channelpedia.epfl.ch/expdata/details/15137
kv101	25	15138	https://channelpedia.epfl.ch/expdata/details/15138
kv101	25	15140	https://channelpedia.epfl.ch/expdata/details/15140
kv101	25	15141	https://channelpedia.epfl.ch/expdata/details/15141
kv101	25	15143	https://channelpedia.epfl.ch/expdata/details/15143
kv101	25	15144	https://channelpedia.epfl.ch/expdata/details/15144
kv101	25	15145	https://channelpedia.epfl.ch/expdata/details/15145
kv101	25	15146	https://channelpedia.epfl.ch/expdata/details/15146
kv101	25	15148	https://channelpedia.epfl.ch/expdata/details/15148
kv101	25	15149	https://channelpedia.epfl.ch/expdata/details/15149
kv101	25	15150	https://channelpedia.epfl.ch/expdata/details/15150
kv101	25	15151	https://channelpedia.epfl.ch/expdata/details/15151
kv101	25	15154	https://channelpedia.epfl.ch/expdata/details/15154
kv101	25	15156	https://channelpedia.epfl.ch/expdata/details/15156
kv101	35	15264	https://channelpedia.epfl.ch/expdata/details/15264
kv101	35	15265	https://channelpedia.epfl.ch/expdata/details/15265
kv101	35	15269	https://channelpedia.epfl.ch/expdata/details/15269
kv101	35	15270	https://channelpedia.epfl.ch/expdata/details/15270
kv101	35	15272	https://channelpedia.epfl.ch/expdata/details/15272
kv101	35	15273	https://channelpedia.epfl.ch/expdata/details/15273
kv101	35	15274	https://channelpedia.epfl.ch/expdata/details/15274
kv101	35	15277	https://channelpedia.epfl.ch/expdata/details/15277
kv101	35	15282	https://channelpedia.epfl.ch/expdata/details/15282
kv101	35	15285	https://channelpedia.epfl.ch/expdata/details/15285
kv101	35	15287	https://channelpedia.epfl.ch/expdata/details/15287
kv101	35	15292	https://channelpedia.epfl.ch/expdata/details/15292
kv101	35	15293	https://channelpedia.epfl.ch/expdata/details/15293
kv101	35	15294	https://channelpedia.epfl.ch/expdata/details/15294
kv101	35	15298	https://channelpedia.epfl.ch/expdata/details/15298
kv101	35	15300	https://channelpedia.epfl.ch/expdata/details/15300
kv101	35	15301	https://channelpedia.epfl.ch/expdata/details/15301
kv101	35	15310	https://channelpedia.epfl.ch/expdata/details/15310
kv101	35	15315	https://channelpedia.epfl.ch/expdata/details/15315
kv101	35	15316	https://channelpedia.epfl.ch/expdata/details/15316
kv101	35	15319	https://channelpedia.epfl.ch/expdata/details/15319
kv101	35	15330	https://channelpedia.epfl.ch/expdata/details/15330
kv101	35	15336	https://channelpedia.epfl.ch/expdata/details/15336
kv101	35	15337	https://channelpedia.epfl.ch/expdata/details/15337
kv101	35	15340	https://channelpedia.epfl.ch/expdata/details/15340
kv101	35	15341	https://channelpedia.epfl.ch/expdata/details/15341
kv101	15	1546	https://channelpedia.epfl.ch/expdata/details/1546
kv101	15	1547	https://channelpedia.epfl.ch/expdata/details/1547
kv101	15	1552	https://channelpedia.epfl.ch/expdata/details/1552
kv101	15	1553	https://channelpedia.epfl.ch/expdata/details/1553
kv101	15	1555	https://channelpedia.epfl.ch/expdata/details/1555
kv101	15	1557	https://channelpedia.epfl.ch/expdata/details/1557
kv101	15	1561	https://channelpedia.epfl.ch/expdata/details/1561
kv101	15	1562	https://channelpedia.epfl.ch/expdata/details/1562
kv101	15	1566	https://channelpedia.epfl.ch/expdata/details/1566
kv101	15	1567	https://channelpedia.epfl.ch/expdata/details/1567
kv101	15	1569	https://channelpedia.epfl.ch/expdata/details/1569
kv101	15	1570	https://channelpedia.epfl.ch/expdata/details/1570
kv101	15	1571	https://channelpedia.epfl.ch/expdata/details/1571
kv101	15	1572	https://channelpedia.epfl.ch/expdata/details/1572
kv101	15	1575	https://channelpedia.epfl.ch/expdata/details/1575
kv101	15	1578	https://channelpedia.epfl.ch/expdata/details/1578
kv101	15	1579	https://channelpedia.epfl.ch/expdata/details/1579
kv101	25	1636	https://channelpedia.epfl.ch/expdata/details/1636
kv101	25	1637	https://channelpedia.epfl.ch/expdata/details/1637
kv101	25	1639	https://channelpedia.epfl.ch/expdata/details/1639
kv101	25	1640	https://channelpedia.epfl.ch/expdata/details/1640
kv101	25	1641	https://channelpedia.epfl.ch/expdata/details/1641
kv101	25	1642	https://channelpedia.epfl.ch/expdata/details/1642
kv101	25	1643	https://channelpedia.epfl.ch/expdata/details/1643
kv101	25	1644	https://channelpedia.epfl.ch/expdata/details/1644
kv101	25	1645	https://channelpedia.epfl.ch/expdata/details/1645
kv101	25	1646	https://channelpedia.epfl.ch/expdata/details/1646
kv101	25	1647	https://channelpedia.epfl.ch/expdata/details/1647
kv101	25	1648	https://channelpedia.epfl.ch/expdata/details/1648
kv101	25	1649	https://channelpedia.epfl.ch/expdata/details/1649
kv101	25	19668	https://channelpedia.epfl.ch/expdata/details/19668
kv101	25	19669	https://channelpedia.epfl.ch/expdata/details/19669
kv101	25	19670	https://channelpedia.epfl.ch/expdata/details/19670
kv101	25	19672	https://channelpedia.epfl.ch/expdata/details/19672
kv101	25	19673	https://channelpedia.epfl.ch/expdata/details/19673
kv101	25	19674	https://channelpedia.epfl.ch/expdata/details/19674
kv101	25	19676	https://channelpedia.epfl.ch/expdata/details/19676
kv101	25	19677	https://channelpedia.epfl.ch/expdata/details/19677
kv101	25	19678	https://channelpedia.epfl.ch/expdata/details/19678
kv101	25	19680	https://channelpedia.epfl.ch/expdata/details/19680
kv101	25	19681	https://channelpedia.epfl.ch/expdata/details/19681
kv102	15	14816	https://channelpedia.epfl.ch/expdata/details/14816
kv102	15	14817	https://channelpedia.epfl.ch/expdata/details/14817
kv102	15	14818	https://channelpedia.epfl.ch/expdata/details/14818
kv102	15	14820	https://channelpedia.epfl.ch/expdata/details/14820
kv102	15	14828	https://channelpedia.epfl.ch/expdata/details/14828
kv102	15	14830	https://channelpedia.epfl.ch/expdata/details/14830
kv102	15	14832	https://channelpedia.epfl.ch/expdata/details/14832
kv102	15	14836	https://channelpedia.epfl.ch/expdata/details/14836
kv102	15	14837	https://channelpedia.epfl.ch/expdata/details/14837
kv102	15	14841	https://channelpedia.epfl.ch/expdata/details/14841
kv102	35	14914	https://channelpedia.epfl.ch/expdata/details/14914
kv102	35	14916	https://channelpedia.epfl.ch/expdata/details/14916
kv102	35	14917	https://channelpedia.epfl.ch/expdata/details/14917
kv102	35	14920	https://channelpedia.epfl.ch/expdata/details/14920
kv102	35	14921	https://channelpedia.epfl.ch/expdata/details/14921
kv102	35	14924	https://channelpedia.epfl.ch/expdata/details/14924
kv102	35	14925	https://channelpedia.epfl.ch/expdata/details/14925
kv102	35	14929	https://channelpedia.epfl.ch/expdata/details/14929
kv102	35	14933	https://channelpedia.epfl.ch/expdata/details/14933
kv102	35	14953	https://channelpedia.epfl.ch/expdata/details/14953
kv102	35	14957	https://channelpedia.epfl.ch/expdata/details/14957
kv102	35	14960	https://channelpedia.epfl.ch/expdata/details/14960
kv102	35	14963	https://channelpedia.epfl.ch/expdata/details/14963
kv102	35	14967	https://channelpedia.epfl.ch/expdata/details/14967
kv102	35	14968	https://channelpedia.epfl.ch/expdata/details/14968
kv102	35	14969	https://channelpedia.epfl.ch/expdata/details/14969
kv102	35	14973	https://channelpedia.epfl.ch/expdata/details/14973
kv102	25	2135	https://channelpedia.epfl.ch/expdata/details/2135
kv102	25	2492	https://channelpedia.epfl.ch/expdata/details/2492
kv102	25	2495	https://channelpedia.epfl.ch/expdata/details/2495
kv102	25	3445	https://channelpedia.epfl.ch/expdata/details/3445
kv102	35	3465	https://channelpedia.epfl.ch/expdata/details/3465
kv102	35	3466	https://channelpedia.epfl.ch/expdata/details/3466
kv102	35	3471	https://channelpedia.epfl.ch/expdata/details/3471
kv102	15	3700	https://channelpedia.epfl.ch/expdata/details/3700
kv102	15	3701	https://channelpedia.epfl.ch/expdata/details/3701
kv102	15	3705	https://channelpedia.epfl.ch/expdata/details/3705
kv102	15	3709	https://channelpedia.epfl.ch/expdata/details/3709
kv102	25	3755	https://channelpedia.epfl.ch/expdata/details/3755
kv102	25	3762	https://channelpedia.epfl.ch/expdata/details/3762
kv102	25	3767	https://channelpedia.epfl.ch/expdata/details/3767
kv102	35	3953	https://channelpedia.epfl.ch/expdata/details/3953
kv102	35	3954	https://channelpedia.epfl.ch/expdata/details/3954
kv102	15	4670	https://channelpedia.epfl.ch/expdata/details/4670
kv102	15	4671	https://channelpedia.epfl.ch/expdata/details/4671
kv102	15	4675	https://channelpedia.epfl.ch/expdata/details/4675
kv102	15	5538	https://channelpedia.epfl.ch/expdata/details/5538
kv102	15	5557	https://channelpedia.epfl.ch/expdata/details/5557
kv102	25	5618	https://channelpedia.epfl.ch/expdata/details/5618
kv102	25	5624	https://channelpedia.epfl.ch/expdata/details/5624
kv102	25	5626	https://channelpedia.epfl.ch/expdata/details/5626
kv102	25	5630	https://channelpedia.epfl.ch/expdata/details/5630
kv102	25	5631	https://channelpedia.epfl.ch/expdata/details/5631
kv102	25	5635	https://channelpedia.epfl.ch/expdata/details/5635
kv102	35	5758	https://channelpedia.epfl.ch/expdata/details/5758
kv102	35	5760	https://channelpedia.epfl.ch/expdata/details/5760
kv102	35	5761	https://channelpedia.epfl.ch/expdata/details/5761
kv102	35	5764	https://channelpedia.epfl.ch/expdata/details/5764
kv102	35	5765	https://channelpedia.epfl.ch/expdata/details/5765
kv102	35	5766	https://channelpedia.epfl.ch/expdata/details/5766
kv102	35	5773	https://channelpedia.epfl.ch/expdata/details/5773
kv11	35	10055	https://channelpedia.epfl.ch/expdata/details/10055
kv11	35	10059	https://channelpedia.epfl.ch/expdata/details/10059
kv11	35	10061	https://channelpedia.epfl.ch/expdata/details/10061
kv11	35	10063	https://channelpedia.epfl.ch/expdata/details/10063
kv11	35	10065	https://channelpedia.epfl.ch/expdata/details/10065
kv11	35	10069	https://channelpedia.epfl.ch/expdata/details/10069
kv11	35	10070	https://channelpedia.epfl.ch/expdata/details/10070
kv11	35	10071	https://channelpedia.epfl.ch/expdata/details/10071
kv11	35	10072	https://channelpedia.epfl.ch/expdata/details/10072
kv11	35	10073	https://channelpedia.epfl.ch/expdata/details/10073
kv11	35	10075	https://channelpedia.epfl.ch/expdata/details/10075
kv11	35	10076	https://channelpedia.epfl.ch/expdata/details/10076
kv11	35	10078	https://channelpedia.epfl.ch/expdata/details/10078
kv11	35	10079	https://channelpedia.epfl.ch/expdata/details/10079
kv11	35	10080	https://channelpedia.epfl.ch/expdata/details/10080
kv11	35	10083	https://channelpedia.epfl.ch/expdata/details/10083
kv11	35	10084	https://channelpedia.epfl.ch/expdata/details/10084
kv11	35	10085	https://channelpedia.epfl.ch/expdata/details/10085
kv11	35	10086	https://channelpedia.epfl.ch/expdata/details/10086
kv11	35	10087	https://channelpedia.epfl.ch/expdata/details/10087
kv11	35	10088	https://channelpedia.epfl.ch/expdata/details/10088
kv11	35	10090	https://channelpedia.epfl.ch/expdata/details/10090
kv11	35	10091	https://channelpedia.epfl.ch/expdata/details/10091
kv11	35	10092	https://channelpedia.epfl.ch/expdata/details/10092
kv11	35	10093	https://channelpedia.epfl.ch/expdata/details/10093
kv11	35	10095	https://channelpedia.epfl.ch/expdata/details/10095
kv11	35	10096	https://channelpedia.epfl.ch/expdata/details/10096
kv11	35	10097	https://channelpedia.epfl.ch/expdata/details/10097
kv11	35	10099	https://channelpedia.epfl.ch/expdata/details/10099
kv11	25	11990	https://channelpedia.epfl.ch/expdata/details/11990
kv11	25	11991	https://channelpedia.epfl.ch/expdata/details/11991
kv11	25	11993	https://channelpedia.epfl.ch/expdata/details/11993
kv11	25	11995	https://channelpedia.epfl.ch/expdata/details/11995
kv11	25	11996	https://channelpedia.epfl.ch/expdata/details/11996
kv11	25	11997	https://channelpedia.epfl.ch/expdata/details/11997
kv11	25	11998	https://channelpedia.epfl.ch/expdata/details/11998
kv11	25	11999	https://channelpedia.epfl.ch/expdata/details/11999
kv11	25	12000	https://channelpedia.epfl.ch/expdata/details/12000
kv11	25	12002	https://channelpedia.epfl.ch/expdata/details/12002
kv11	25	12003	https://channelpedia.epfl.ch/expdata/details/12003
kv11	25	12004	https://channelpedia.epfl.ch/expdata/details/12004
kv11	25	12005	https://channelpedia.epfl.ch/expdata/details/12005
kv11	25	12006	https://channelpedia.epfl.ch/expdata/details/12006
kv11	25	12008	https://channelpedia.epfl.ch/expdata/details/12008
kv11	25	12012	https://channelpedia.epfl.ch/expdata/details/12012
kv11	25	12013	https://channelpedia.epfl.ch/expdata/details/12013
kv11	25	12014	https://channelpedia.epfl.ch/expdata/details/12014
kv11	25	12015	https://channelpedia.epfl.ch/expdata/details/12015
kv11	25	12016	https://channelpedia.epfl.ch/expdata/details/12016
kv11	25	12017	https://channelpedia.epfl.ch/expdata/details/12017
kv11	25	12019	https://channelpedia.epfl.ch/expdata/details/12019
kv11	25	12020	https://channelpedia.epfl.ch/expdata/details/12020
kv11	25	12023	https://channelpedia.epfl.ch/expdata/details/12023
kv11	25	12024	https://channelpedia.epfl.ch/expdata/details/12024
kv11	25	12025	https://channelpedia.epfl.ch/expdata/details/12025
kv11	25	12029	https://channelpedia.epfl.ch/expdata/details/12029
kv11	15	2143	https://channelpedia.epfl.ch/expdata/details/2143
kv11	15	2144	https://channelpedia.epfl.ch/expdata/details/2144
kv11	15	2145	https://channelpedia.epfl.ch/expdata/details/2145
kv11	15	2146	https://channelpedia.epfl.ch/expdata/details/2146
kv11	15	2148	https://channelpedia.epfl.ch/expdata/details/2148
kv11	15	2149	https://channelpedia.epfl.ch/expdata/details/2149
kv11	15	2150	https://channelpedia.epfl.ch/expdata/details/2150
kv11	15	2151	https://channelpedia.epfl.ch/expdata/details/2151
kv11	15	2152	https://channelpedia.epfl.ch/expdata/details/2152
kv11	15	2153	https://channelpedia.epfl.ch/expdata/details/2153
kv11	15	2154	https://channelpedia.epfl.ch/expdata/details/2154
kv11	15	2155	https://channelpedia.epfl.ch/expdata/details/2155
kv11	15	2159	https://channelpedia.epfl.ch/expdata/details/2159
kv11	15	2160	https://channelpedia.epfl.ch/expdata/details/2160
kv11	15	2161	https://channelpedia.epfl.ch/expdata/details/2161
kv11	15	2163	https://channelpedia.epfl.ch/expdata/details/2163
kv11	15	2165	https://channelpedia.epfl.ch/expdata/details/2165
kv11	15	2166	https://channelpedia.epfl.ch/expdata/details/2166
kv11	15	2168	https://channelpedia.epfl.ch/expdata/details/2168
kv11	15	2171	https://channelpedia.epfl.ch/expdata/details/2171
kv11	15	2172	https://channelpedia.epfl.ch/expdata/details/2172
kv11	25	21746	https://channelpedia.epfl.ch/expdata/details/21746
kv11	25	21748	https://channelpedia.epfl.ch/expdata/details/21748
kv11	25	21749	https://channelpedia.epfl.ch/expdata/details/21749
kv11	25	21750	https://channelpedia.epfl.ch/expdata/details/21750
kv11	25	21752	https://channelpedia.epfl.ch/expdata/details/21752
kv11	25	21754	https://channelpedia.epfl.ch/expdata/details/21754
kv11	25	21755	https://channelpedia.epfl.ch/expdata/details/21755
kv11	25	21756	https://channelpedia.epfl.ch/expdata/details/21756
kv11	25	21757	https://channelpedia.epfl.ch/expdata/details/21757
kv11	25	21758	https://channelpedia.epfl.ch/expdata/details/21758
kv11	25	21759	https://channelpedia.epfl.ch/expdata/details/21759
kv11	25	21760	https://channelpedia.epfl.ch/expdata/details/21760
kv11	25	21761	https://channelpedia.epfl.ch/expdata/details/21761
kv11	25	21786	https://channelpedia.epfl.ch/expdata/details/21786
kv11	25	21788	https://channelpedia.epfl.ch/expdata/details/21788
kv11	25	21789	https://channelpedia.epfl.ch/expdata/details/21789
kv11	25	21792	https://channelpedia.epfl.ch/expdata/details/21792
kv11	25	21793	https://channelpedia.epfl.ch/expdata/details/21793
kv11	25	21796	https://channelpedia.epfl.ch/expdata/details/21796
kv11	25	21797	https://channelpedia.epfl.ch/expdata/details/21797
kv11	25	21800	https://channelpedia.epfl.ch/expdata/details/21800
kv11	25	21801	https://channelpedia.epfl.ch/expdata/details/21801
kv11	25	21803	https://channelpedia.epfl.ch/expdata/details/21803
kv11	25	21805	https://channelpedia.epfl.ch/expdata/details/21805
kv11	25	21807	https://channelpedia.epfl.ch/expdata/details/21807
kv11	25	21808	https://channelpedia.epfl.ch/expdata/details/21808
kv11	25	22259	https://channelpedia.epfl.ch/expdata/details/22259
kv11	25	22260	https://channelpedia.epfl.ch/expdata/details/22260
kv11	25	22261	https://channelpedia.epfl.ch/expdata/details/22261
kv11	25	22262	https://channelpedia.epfl.ch/expdata/details/22262
kv11	25	22263	https://channelpedia.epfl.ch/expdata/details/22263
kv11	25	22264	https://channelpedia.epfl.ch/expdata/details/22264
kv11	25	22265	https://channelpedia.epfl.ch/expdata/details/22265
kv11	25	22266	https://channelpedia.epfl.ch/expdata/details/22266
kv11	25	22268	https://channelpedia.epfl.ch/expdata/details/22268
kv11	25	22269	https://channelpedia.epfl.ch/expdata/details/22269
kv11	25	22270	https://channelpedia.epfl.ch/expdata/details/22270
kv11	25	22272	https://channelpedia.epfl.ch/expdata/details/22272
kv11	25	22273	https://channelpedia.epfl.ch/expdata/details/22273
kv11	25	22274	https://channelpedia.epfl.ch/expdata/details/22274
kv11	25	22276	https://channelpedia.epfl.ch/expdata/details/22276
kv11	25	22277	https://channelpedia.epfl.ch/expdata/details/22277
kv11	25	22278	https://channelpedia.epfl.ch/expdata/details/22278
kv11	25	22280	https://channelpedia.epfl.ch/expdata/details/22280
kv11	25	22281	https://channelpedia.epfl.ch/expdata/details/22281
kv11	35	2231	https://channelpedia.epfl.ch/expdata/details/2231
kv11	35	2232	https://channelpedia.epfl.ch/expdata/details/2232
kv11	35	2233	https://channelpedia.epfl.ch/expdata/details/2233
kv11	35	2234	https://channelpedia.epfl.ch/expdata/details/2234
kv11	35	2235	https://channelpedia.epfl.ch/expdata/details/2235
kv11	35	2237	https://channelpedia.epfl.ch/expdata/details/2237
kv11	35	2238	https://channelpedia.epfl.ch/expdata/details/2238
kv11	35	2240	https://channelpedia.epfl.ch/expdata/details/2240
kv11	35	2241	https://channelpedia.epfl.ch/expdata/details/2241
kv11	35	2242	https://channelpedia.epfl.ch/expdata/details/2242
kv11	35	2246	https://channelpedia.epfl.ch/expdata/details/2246
kv11	35	2248	https://channelpedia.epfl.ch/expdata/details/2248
kv11	35	2249	https://channelpedia.epfl.ch/expdata/details/2249
kv11	35	2250	https://channelpedia.epfl.ch/expdata/details/2250
kv11	35	2251	https://channelpedia.epfl.ch/expdata/details/2251
kv11	35	2252	https://channelpedia.epfl.ch/expdata/details/2252
kv11	35	2255	https://channelpedia.epfl.ch/expdata/details/2255
kv11	35	2256	https://channelpedia.epfl.ch/expdata/details/2256
kv11	35	2257	https://channelpedia.epfl.ch/expdata/details/2257
kv11	35	2258	https://channelpedia.epfl.ch/expdata/details/2258
kv11	35	2259	https://channelpedia.epfl.ch/expdata/details/2259
kv11	25	2261	https://channelpedia.epfl.ch/expdata/details/2261
kv11	25	2262	https://channelpedia.epfl.ch/expdata/details/2262
kv11	25	2264	https://channelpedia.epfl.ch/expdata/details/2264
kv11	25	2265	https://channelpedia.epfl.ch/expdata/details/2265
kv11	25	2266	https://channelpedia.epfl.ch/expdata/details/2266
kv11	25	2268	https://channelpedia.epfl.ch/expdata/details/2268
kv11	25	2270	https://channelpedia.epfl.ch/expdata/details/2270
kv11	25	2271	https://channelpedia.epfl.ch/expdata/details/2271
kv11	25	2272	https://channelpedia.epfl.ch/expdata/details/2272
kv11	25	2274	https://channelpedia.epfl.ch/expdata/details/2274
kv11	25	29305	https://channelpedia.epfl.ch/expdata/details/29305
kv11	25	29306	https://channelpedia.epfl.ch/expdata/details/29306
kv11	25	29307	https://channelpedia.epfl.ch/expdata/details/29307
k11	25	29308	https://channelpedia.epfl.ch/expdata/details/29308
kv11	25	29309	https://channelpedia.epfl.ch/expdata/details/29309
kv11	25	29310	https://channelpedia.epfl.ch/expdata/details/29310
kv11	25	29313	https://channelpedia.epfl.ch/expdata/details/29313
kv11	25	29314	https://channelpedia.epfl.ch/expdata/details/29314
kv11	25	29315	https://channelpedia.epfl.ch/expdata/details/29315
kv11	25	29316	https://channelpedia.epfl.ch/expdata/details/29316
kv11	25	29317	https://channelpedia.epfl.ch/expdata/details/29317
kv11	25	29319	https://channelpedia.epfl.ch/expdata/details/29319
kv11	25	29320	https://channelpedia.epfl.ch/expdata/details/29320
kv11	25	29321	https://channelpedia.epfl.ch/expdata/details/29321
kv11	25	29322	https://channelpedia.epfl.ch/expdata/details/29322
kv11	25	29323	https://channelpedia.epfl.ch/expdata/details/29323
kv11	25	29324	https://channelpedia.epfl.ch/expdata/details/29324
kv11	25	29325	https://channelpedia.epfl.ch/expdata/details/29325
kv11	25	29326	https://channelpedia.epfl.ch/expdata/details/29326
kv11	25	29327	https://channelpedia.epfl.ch/expdata/details/29327
kv11	25	29391	https://channelpedia.epfl.ch/expdata/details/29391
kv11	25	29392	https://channelpedia.epfl.ch/expdata/details/29392
kv11	25	29394	https://channelpedia.epfl.ch/expdata/details/29394
kv11	25	29395	https://channelpedia.epfl.ch/expdata/details/29395
kv11	25	29398	https://channelpedia.epfl.ch/expdata/details/29398
kv11	25	29399	https://channelpedia.epfl.ch/expdata/details/29399
kv11	25	29400	https://channelpedia.epfl.ch/expdata/details/29400
kv11	25	29401	https://channelpedia.epfl.ch/expdata/details/29401
kv11	25	29403	https://channelpedia.epfl.ch/expdata/details/29403
kv11	25	29404	https://channelpedia.epfl.ch/expdata/details/29404
kv11	25	29406	https://channelpedia.epfl.ch/expdata/details/29406
kv11	25	29408	https://channelpedia.epfl.ch/expdata/details/29408
kv11	25	29409	https://channelpedia.epfl.ch/expdata/details/29409
kv11	25	29411	https://channelpedia.epfl.ch/expdata/details/29411
kv11	25	29413	https://channelpedia.epfl.ch/expdata/details/29413
kv11	25	29414	https://channelpedia.epfl.ch/expdata/details/29414
kv11	35	29418	https://channelpedia.epfl.ch/expdata/details/29418
kv11	35	29421	https://channelpedia.epfl.ch/expdata/details/29421
kv11	35	29422	https://channelpedia.epfl.ch/expdata/details/29422
kv11	35	29423	https://channelpedia.epfl.ch/expdata/details/29423
kv11	35	29424	https://channelpedia.epfl.ch/expdata/details/29424
kv11	35	29425	https://channelpedia.epfl.ch/expdata/details/29425
kv11	35	29426	https://channelpedia.epfl.ch/expdata/details/29426
kv11	35	29427	https://channelpedia.epfl.ch/expdata/details/29427
kv11	35	29428	https://channelpedia.epfl.ch/expdata/details/29428
kv11	35	29429	https://channelpedia.epfl.ch/expdata/details/29429
kv11	35	29431	https://channelpedia.epfl.ch/expdata/details/29431
kv11	35	29432	https://channelpedia.epfl.ch/expdata/details/29432
kv11	15	8010	https://channelpedia.epfl.ch/expdata/details/8010
kv11	15	8011	https://channelpedia.epfl.ch/expdata/details/8011
kv11	15	8012	https://channelpedia.epfl.ch/expdata/details/8012
kv11	15	8013	https://channelpedia.epfl.ch/expdata/details/8013
kv11	15	8014	https://channelpedia.epfl.ch/expdata/details/8014
kv11	15	8015	https://channelpedia.epfl.ch/expdata/details/8015
kv11	15	8016	https://channelpedia.epfl.ch/expdata/details/8016
kv11	15	8017	https://channelpedia.epfl.ch/expdata/details/8017
kv11	15	8018	https://channelpedia.epfl.ch/expdata/details/8018
kv11	15	8019	https://channelpedia.epfl.ch/expdata/details/8019
kv11	15	8021	https://channelpedia.epfl.ch/expdata/details/8021
kv11	15	8022	https://channelpedia.epfl.ch/expdata/details/8022
kv11	15	8023	https://channelpedia.epfl.ch/expdata/details/8023
kv11	25	8078	https://channelpedia.epfl.ch/expdata/details/8078
kv11	25	8082	https://channelpedia.epfl.ch/expdata/details/8082
kv11	25	8083	https://channelpedia.epfl.ch/expdata/details/8083
kv11	25	8084	https://channelpedia.epfl.ch/expdata/details/8084
kv11	25	8085	https://channelpedia.epfl.ch/expdata/details/8085
kv11	25	8091	https://channelpedia.epfl.ch/expdata/details/8091
kv11	25	8092	https://channelpedia.epfl.ch/expdata/details/8092
kv11	25	8093	https://channelpedia.epfl.ch/expdata/details/8093
kv11	25	8094	https://channelpedia.epfl.ch/expdata/details/8094
kv11	25	8097	https://channelpedia.epfl.ch/expdata/details/8097
kv11	25	8098	https://channelpedia.epfl.ch/expdata/details/8098
kv11	25	8101	https://channelpedia.epfl.ch/expdata/details/8101
kv11	25	8102	https://channelpedia.epfl.ch/expdata/details/8102
kv11	25	8104	https://channelpedia.epfl.ch/expdata/details/8104
kv11	25	8105	https://channelpedia.epfl.ch/expdata/details/8105
kv11	25	8106	https://channelpedia.epfl.ch/expdata/details/8106
kv11	25	8107	https://channelpedia.epfl.ch/expdata/details/8107
kv11	25	8109	https://channelpedia.epfl.ch/expdata/details/8109
kv11	25	8113	https://channelpedia.epfl.ch/expdata/details/8113
kv11	35	8126	https://channelpedia.epfl.ch/expdata/details/8126
kv11	35	8127	https://channelpedia.epfl.ch/expdata/details/8127
kv11	35	8128	https://channelpedia.epfl.ch/expdata/details/8128
kv11	35	8129	https://channelpedia.epfl.ch/expdata/details/8129
kv11	35	8130	https://channelpedia.epfl.ch/expdata/details/8130
kv11	15	9078	https://channelpedia.epfl.ch/expdata/details/9078
kv11	15	9079	https://channelpedia.epfl.ch/expdata/details/9079
kv11	15	9082	https://channelpedia.epfl.ch/expdata/details/9082
kv11	15	9083	https://channelpedia.epfl.ch/expdata/details/9083
kv11	15	9089	https://channelpedia.epfl.ch/expdata/details/9089
kv11	15	9091	https://channelpedia.epfl.ch/expdata/details/9091
kv11	15	9092	https://channelpedia.epfl.ch/expdata/details/9092
kv11	15	9093	https://channelpedia.epfl.ch/expdata/details/9093
kv11	15	9095	https://channelpedia.epfl.ch/expdata/details/9095
kv11	15	9096	https://channelpedia.epfl.ch/expdata/details/9096
kv11	15	9102	https://channelpedia.epfl.ch/expdata/details/9102
kv11	15	9105	https://channelpedia.epfl.ch/expdata/details/9105
kv11	15	9386	https://channelpedia.epfl.ch/expdata/details/9386
kv11	15	9389	https://channelpedia.epfl.ch/expdata/details/9389
kv11	15	9390	https://channelpedia.epfl.ch/expdata/details/9390
kv11	15	9391	https://channelpedia.epfl.ch/expdata/details/9391
kv11	15	9392	https://channelpedia.epfl.ch/expdata/details/9392
kv11	15	9393	https://channelpedia.epfl.ch/expdata/details/9393
kv11	15	9394	https://channelpedia.epfl.ch/expdata/details/9394
kv11	15	9395	https://channelpedia.epfl.ch/expdata/details/9395
kv11	15	9397	https://channelpedia.epfl.ch/expdata/details/9397
kv11	15	9398	https://channelpedia.epfl.ch/expdata/details/9398
kv11	15	9399	https://channelpedia.epfl.ch/expdata/details/9399
kv11	15	9401	https://channelpedia.epfl.ch/expdata/details/9401
kv11	15	9403	https://channelpedia.epfl.ch/expdata/details/9403
kv11	15	9404	https://channelpedia.epfl.ch/expdata/details/9404
kv11	15	9405	https://channelpedia.epfl.ch/expdata/details/9405
kv11	15	9406	https://channelpedia.epfl.ch/expdata/details/9406
kv11	15	9409	https://channelpedia.epfl.ch/expdata/details/9409
kv11	15	9411	https://channelpedia.epfl.ch/expdata/details/9411
kv11	15	9412	https://channelpedia.epfl.ch/expdata/details/9412
kv11	15	9413	https://channelpedia.epfl.ch/expdata/details/9413
kv11	15	9414	https://channelpedia.epfl.ch/expdata/details/9414
kv11	15	9416	https://channelpedia.epfl.ch/expdata/details/9416
kv11	25	9418	https://channelpedia.epfl.ch/expdata/details/9418
kv11	25	9421	https://channelpedia.epfl.ch/expdata/details/9421
kv11	25	9424	https://channelpedia.epfl.ch/expdata/details/9424
kv11	25	9425	https://channelpedia.epfl.ch/expdata/details/9425
kv11	25	9427	https://channelpedia.epfl.ch/expdata/details/9427
kv11	25	9428	https://channelpedia.epfl.ch/expdata/details/9428
kv11	25	9429	https://channelpedia.epfl.ch/expdata/details/9429
kv11	25	9430	https://channelpedia.epfl.ch/expdata/details/9430
kv11	25	9431	https://channelpedia.epfl.ch/expdata/details/9431
kv11	25	9432	https://channelpedia.epfl.ch/expdata/details/9432
kv11	25	9433	https://channelpedia.epfl.ch/expdata/details/9433
kv11	25	9434	https://channelpedia.epfl.ch/expdata/details/9434
kv11	25	9435	https://channelpedia.epfl.ch/expdata/details/9435
kv11	25	9436	https://channelpedia.epfl.ch/expdata/details/9436
kv11	25	9437	https://channelpedia.epfl.ch/expdata/details/9437
kv11	25	9438	https://channelpedia.epfl.ch/expdata/details/9438
kv11	25	9439	https://channelpedia.epfl.ch/expdata/details/9439
kv11	25	9440	https://channelpedia.epfl.ch/expdata/details/9440
kv11	25	9441	https://channelpedia.epfl.ch/expdata/details/9441
kv11	25	9442	https://channelpedia.epfl.ch/expdata/details/9442
kv11	25	9443	https://channelpedia.epfl.ch/expdata/details/9443
kv11	25	9444	https://channelpedia.epfl.ch/expdata/details/9444
kv11	25	9445	https://channelpedia.epfl.ch/expdata/details/9445
kv11	25	9446	https://channelpedia.epfl.ch/expdata/details/9446
kv11	25	9448	https://channelpedia.epfl.ch/expdata/details/9448
kv11	25	9449	https://channelpedia.epfl.ch/expdata/details/9449
kv12	25	1062	https://channelpedia.epfl.ch/expdata/details/1062
kv12	25	1063	https://channelpedia.epfl.ch/expdata/details/1063
kv12	25	1064	https://channelpedia.epfl.ch/expdata/details/1064
kv12	25	1068	https://channelpedia.epfl.ch/expdata/details/1068
kv12	25	1071	https://channelpedia.epfl.ch/expdata/details/1071
kv12	25	1072	https://channelpedia.epfl.ch/expdata/details/1072
kv12	25	1074	https://channelpedia.epfl.ch/expdata/details/1074
kv12	25	1076	https://channelpedia.epfl.ch/expdata/details/1076
kv12	25	1077	https://channelpedia.epfl.ch/expdata/details/1077
kv12	25	1078	https://channelpedia.epfl.ch/expdata/details/1078
kv12	25	11126	https://channelpedia.epfl.ch/expdata/details/11126
kv12	25	11127	https://channelpedia.epfl.ch/expdata/details/11127
kv12	25	11128	https://channelpedia.epfl.ch/expdata/details/11128
kv12	25	11129	https://channelpedia.epfl.ch/expdata/details/11129
kv12	25	11130	https://channelpedia.epfl.ch/expdata/details/11130
kv12	25	11131	https://channelpedia.epfl.ch/expdata/details/11131
kv12	25	11133	https://channelpedia.epfl.ch/expdata/details/11133
kv12	25	11134	https://channelpedia.epfl.ch/expdata/details/11134
kv12	25	11136	https://channelpedia.epfl.ch/expdata/details/11136
kv12	25	11138	https://channelpedia.epfl.ch/expdata/details/11138
kv12	25	11139	https://channelpedia.epfl.ch/expdata/details/11139
kv12	25	11140	https://channelpedia.epfl.ch/expdata/details/11140
kv12	25	11141	https://channelpedia.epfl.ch/expdata/details/11141
kv12	15	1121	https://channelpedia.epfl.ch/expdata/details/1121
kv12	25	11238	https://channelpedia.epfl.ch/expdata/details/11238
kv12	25	11239	https://channelpedia.epfl.ch/expdata/details/11239
kv12	25	11240	https://channelpedia.epfl.ch/expdata/details/11240
kv12	25	11242	https://channelpedia.epfl.ch/expdata/details/11242
kv12	25	11243	https://channelpedia.epfl.ch/expdata/details/11243
kv12	25	11244	https://channelpedia.epfl.ch/expdata/details/11244
kv12	25	11246	https://channelpedia.epfl.ch/expdata/details/11246
kv12	25	11247	https://channelpedia.epfl.ch/expdata/details/11247
kv12	25	11249	https://channelpedia.epfl.ch/expdata/details/11249
kv12	25	11251	https://channelpedia.epfl.ch/expdata/details/11251
kv12	25	11252	https://channelpedia.epfl.ch/expdata/details/11252
kv12	25	11254	https://channelpedia.epfl.ch/expdata/details/11254
kv12	25	11255	https://channelpedia.epfl.ch/expdata/details/11255
kv12	25	11257	https://channelpedia.epfl.ch/expdata/details/11257
kv12	25	11258	https://channelpedia.epfl.ch/expdata/details/11258
kv12	25	11259	https://channelpedia.epfl.ch/expdata/details/11259
kv12	25	11260	https://channelpedia.epfl.ch/expdata/details/11260
kv12	25	11261	https://channelpedia.epfl.ch/expdata/details/11261
kv12	25	11262	https://channelpedia.epfl.ch/expdata/details/11262
kv12	25	11263	https://channelpedia.epfl.ch/expdata/details/11263
kv12	25	11264	https://channelpedia.epfl.ch/expdata/details/11264
kv12	25	11265	https://channelpedia.epfl.ch/expdata/details/11265
kv12	25	11266	https://channelpedia.epfl.ch/expdata/details/11266
kv12	25	11267	https://channelpedia.epfl.ch/expdata/details/11267
kv12	25	11268	https://channelpedia.epfl.ch/expdata/details/11268
kv12	15	1128	https://channelpedia.epfl.ch/expdata/details/1128
kv12	15	1130	https://channelpedia.epfl.ch/expdata/details/1130
kv12	15	1132	https://channelpedia.epfl.ch/expdata/details/1132
kv12	15	1133	https://channelpedia.epfl.ch/expdata/details/1133
kv12	15	11350	https://channelpedia.epfl.ch/expdata/details/11350
kv12	15	11351	https://channelpedia.epfl.ch/expdata/details/11351
kv12	15	11352	https://channelpedia.epfl.ch/expdata/details/11352
kv12	15	11353	https://channelpedia.epfl.ch/expdata/details/11353
kv12	15	11354	https://channelpedia.epfl.ch/expdata/details/11354
kv12	15	11356	https://channelpedia.epfl.ch/expdata/details/11356
kv12	15	11357	https://channelpedia.epfl.ch/expdata/details/11357
kv12	15	11359	https://channelpedia.epfl.ch/expdata/details/11359
kv12	15	11360	https://channelpedia.epfl.ch/expdata/details/11360
kv12	15	11365	https://channelpedia.epfl.ch/expdata/details/11365
kv12	15	11368	https://channelpedia.epfl.ch/expdata/details/11368
kv12	15	11369	https://channelpedia.epfl.ch/expdata/details/11369
kv12	15	11376	https://channelpedia.epfl.ch/expdata/details/11376
kv12	15	11378	https://channelpedia.epfl.ch/expdata/details/11378
kv12	15	11379	https://channelpedia.epfl.ch/expdata/details/11379
kv12	15	11380	https://channelpedia.epfl.ch/expdata/details/11380
kv12	15	11381	https://channelpedia.epfl.ch/expdata/details/11381
kv12	15	1138	https://channelpedia.epfl.ch/expdata/details/1138
kv12	15	1139	https://channelpedia.epfl.ch/expdata/details/1139
kv12	15	1140	https://channelpedia.epfl.ch/expdata/details/1140
kv12	15	1141	https://channelpedia.epfl.ch/expdata/details/1141
kv12	15	1142	https://channelpedia.epfl.ch/expdata/details/1142
kv12	15	1143	https://channelpedia.epfl.ch/expdata/details/1143
kv12	25	1173	https://channelpedia.epfl.ch/expdata/details/1173
kv12	25	1174	https://channelpedia.epfl.ch/expdata/details/1174
kv12	25	1175	https://channelpedia.epfl.ch/expdata/details/1175
kv12	25	1176	https://channelpedia.epfl.ch/expdata/details/1176
kv12	25	1177	https://channelpedia.epfl.ch/expdata/details/1177
kv12	25	1180	https://channelpedia.epfl.ch/expdata/details/1180
kv12	25	1182	https://channelpedia.epfl.ch/expdata/details/1182
kv12	25	1183	https://channelpedia.epfl.ch/expdata/details/1183
kv12	25	1184	https://channelpedia.epfl.ch/expdata/details/1184
kv12	25	1186	https://channelpedia.epfl.ch/expdata/details/1186
kv12	25	1187	https://channelpedia.epfl.ch/expdata/details/1187
kv12	25	1188	https://channelpedia.epfl.ch/expdata/details/1188
kv12	25	1190	https://channelpedia.epfl.ch/expdata/details/1190
kv12	25	1191	https://channelpedia.epfl.ch/expdata/details/1191
kv12	25	1195	https://channelpedia.epfl.ch/expdata/details/1195
kv12	35	1230	https://channelpedia.epfl.ch/expdata/details/1230
kv12	35	1231	https://channelpedia.epfl.ch/expdata/details/1231
kv12	35	1232	https://channelpedia.epfl.ch/expdata/details/1232
kv12	35	1233	https://channelpedia.epfl.ch/expdata/details/1233
kv12	35	1234	https://channelpedia.epfl.ch/expdata/details/1234
kv12	35	1235	https://channelpedia.epfl.ch/expdata/details/1235
kv12	15	1314	https://channelpedia.epfl.ch/expdata/details/1314
kv12	15	1318	https://channelpedia.epfl.ch/expdata/details/1318
kv12	15	1320	https://channelpedia.epfl.ch/expdata/details/1320
kv12	15	1324	https://channelpedia.epfl.ch/expdata/details/1324
kv12	35	2496	https://channelpedia.epfl.ch/expdata/details/2496
kv12	35	2497	https://channelpedia.epfl.ch/expdata/details/2497
kv12	35	2498	https://channelpedia.epfl.ch/expdata/details/2498
kv12	35	2499	https://channelpedia.epfl.ch/expdata/details/2499
kv12	35	2500	https://channelpedia.epfl.ch/expdata/details/2500
kv12	35	2501	https://channelpedia.epfl.ch/expdata/details/2501
kv12	35	2502	https://channelpedia.epfl.ch/expdata/details/2502
kv12	35	2503	https://channelpedia.epfl.ch/expdata/details/2503
kv12	35	2505	https://channelpedia.epfl.ch/expdata/details/2505
kv12	35	2506	https://channelpedia.epfl.ch/expdata/details/2506
kv12	35	2507	https://channelpedia.epfl.ch/expdata/details/2507
kv12	35	2508	https://channelpedia.epfl.ch/expdata/details/2508
kv12	35	2509	https://channelpedia.epfl.ch/expdata/details/2509
kv12	35	2510	https://channelpedia.epfl.ch/expdata/details/2510
kv12	35	2511	https://channelpedia.epfl.ch/expdata/details/2511
kv12	15	3124	https://channelpedia.epfl.ch/expdata/details/3124
kv12	15	3126	https://channelpedia.epfl.ch/expdata/details/3126
kv12	15	3127	https://channelpedia.epfl.ch/expdata/details/3127
kv12	15	3128	https://channelpedia.epfl.ch/expdata/details/3128
kv12	15	3133	https://channelpedia.epfl.ch/expdata/details/3133
kv12	15	3210	https://channelpedia.epfl.ch/expdata/details/3210
kv12	15	3211	https://channelpedia.epfl.ch/expdata/details/3211
kv12	15	3213	https://channelpedia.epfl.ch/expdata/details/3213
kv12	15	3214	https://channelpedia.epfl.ch/expdata/details/3214
kv12	15	3215	https://channelpedia.epfl.ch/expdata/details/3215
kv12	15	3217	https://channelpedia.epfl.ch/expdata/details/3217
kv12	15	3219	https://channelpedia.epfl.ch/expdata/details/3219
kv12	15	3221	https://channelpedia.epfl.ch/expdata/details/3221
kv12	15	3225	https://channelpedia.epfl.ch/expdata/details/3225
kv12	15	3231	https://channelpedia.epfl.ch/expdata/details/3231
kv12	15	3232	https://channelpedia.epfl.ch/expdata/details/3232
kv12	25	4581	https://channelpedia.epfl.ch/expdata/details/4581
kv12	25	4585	https://channelpedia.epfl.ch/expdata/details/4585
kv12	25	4587	https://channelpedia.epfl.ch/expdata/details/4587
kv12	25	4588	https://channelpedia.epfl.ch/expdata/details/4588
kv12	25	4590	https://channelpedia.epfl.ch/expdata/details/4590
kv12	25	4591	https://channelpedia.epfl.ch/expdata/details/4591
kv12	25	4592	https://channelpedia.epfl.ch/expdata/details/4592
kv12	35	5251	https://channelpedia.epfl.ch/expdata/details/5251
kv12	35	5252	https://channelpedia.epfl.ch/expdata/details/5252
kv12	35	5254	https://channelpedia.epfl.ch/expdata/details/5254
kv12	35	5255	https://channelpedia.epfl.ch/expdata/details/5255
kv12	35	5256	https://channelpedia.epfl.ch/expdata/details/5256
kv12	35	5257	https://channelpedia.epfl.ch/expdata/details/5257
kv12	35	5258	https://channelpedia.epfl.ch/expdata/details/5258
kv12	35	5259	https://channelpedia.epfl.ch/expdata/details/5259
kv12	35	5260	https://channelpedia.epfl.ch/expdata/details/5260
kv12	35	5261	https://channelpedia.epfl.ch/expdata/details/5261
kv12	35	5262	https://channelpedia.epfl.ch/expdata/details/5262
kv12	35	5263	https://channelpedia.epfl.ch/expdata/details/5263
kv12	35	5264	https://channelpedia.epfl.ch/expdata/details/5264
kv12	35	5266	https://channelpedia.epfl.ch/expdata/details/5266
kv12	35	5267	https://channelpedia.epfl.ch/expdata/details/5267
kv12	35	5268	https://channelpedia.epfl.ch/expdata/details/5268
kv12	35	5269	https://channelpedia.epfl.ch/expdata/details/5269
kv12	35	5270	https://channelpedia.epfl.ch/expdata/details/5270
kv12	35	5271	https://channelpedia.epfl.ch/expdata/details/5271
kv12	35	5272	https://channelpedia.epfl.ch/expdata/details/5272
kv12	35	5273	https://channelpedia.epfl.ch/expdata/details/5273
kv12	35	5274	https://channelpedia.epfl.ch/expdata/details/5274
kv12	15	5391	https://channelpedia.epfl.ch/expdata/details/5391
kv12	15	5392	https://channelpedia.epfl.ch/expdata/details/5392
kv12	15	5394	https://channelpedia.epfl.ch/expdata/details/5394
kv12	15	5395	https://channelpedia.epfl.ch/expdata/details/5395
kv12	15	5398	https://channelpedia.epfl.ch/expdata/details/5398
kv12	15	5399	https://channelpedia.epfl.ch/expdata/details/5399
kv12	15	5400	https://channelpedia.epfl.ch/expdata/details/5400
kv12	15	5401	https://channelpedia.epfl.ch/expdata/details/5401
kv12	15	5402	https://channelpedia.epfl.ch/expdata/details/5402
kv12	25	7450	https://channelpedia.epfl.ch/expdata/details/7450
kv12	25	7452	https://channelpedia.epfl.ch/expdata/details/7452
kv12	25	7453	https://channelpedia.epfl.ch/expdata/details/7453
kv12	25	7454	https://channelpedia.epfl.ch/expdata/details/7454
kv12	25	7455	https://channelpedia.epfl.ch/expdata/details/7455
kv12	25	7456	https://channelpedia.epfl.ch/expdata/details/7456
kv12	25	7458	https://channelpedia.epfl.ch/expdata/details/7458
kv12	25	7459	https://channelpedia.epfl.ch/expdata/details/7459
kv12	25	7460	https://channelpedia.epfl.ch/expdata/details/7460
kv12	25	7462	https://channelpedia.epfl.ch/expdata/details/7462
kv12	25	7463	https://channelpedia.epfl.ch/expdata/details/7463
kv12	25	7464	https://channelpedia.epfl.ch/expdata/details/7464
kv12	25	7465	https://channelpedia.epfl.ch/expdata/details/7465
kv12	25	7466	https://channelpedia.epfl.ch/expdata/details/7466
kv12	25	7467	https://channelpedia.epfl.ch/expdata/details/7467
kv12	25	7468	https://channelpedia.epfl.ch/expdata/details/7468
kv12	25	7469	https://channelpedia.epfl.ch/expdata/details/7469
kv12	25	7470	https://channelpedia.epfl.ch/expdata/details/7470
kv12	25	7471	https://channelpedia.epfl.ch/expdata/details/7471
kv12	25	7472	https://channelpedia.epfl.ch/expdata/details/7472
kv12	25	7474	https://channelpedia.epfl.ch/expdata/details/7474
kv12	25	9783	https://channelpedia.epfl.ch/expdata/details/9783
kv12	25	9789	https://channelpedia.epfl.ch/expdata/details/9789
kv12	25	9790	https://channelpedia.epfl.ch/expdata/details/9790
kv12	25	9791	https://channelpedia.epfl.ch/expdata/details/9791
kv12	25	9793	https://channelpedia.epfl.ch/expdata/details/9793
kv12	25	9794	https://channelpedia.epfl.ch/expdata/details/9794
kv12	25	9796	https://channelpedia.epfl.ch/expdata/details/9796
kv12	25	9800	https://channelpedia.epfl.ch/expdata/details/9800
kv12	25	9801	https://channelpedia.epfl.ch/expdata/details/9801
kv12	25	9802	https://channelpedia.epfl.ch/expdata/details/9802
kv12	25	9804	https://channelpedia.epfl.ch/expdata/details/9804
kv12	25	9805	https://channelpedia.epfl.ch/expdata/details/9805
kv12	25	9806	https://channelpedia.epfl.ch/expdata/details/9806
kv12	25	9807	https://channelpedia.epfl.ch/expdata/details/9807
kv12	25	9808	https://channelpedia.epfl.ch/expdata/details/9808
kv12	25	9809	https://channelpedia.epfl.ch/expdata/details/9809
kv12	25	9810	https://channelpedia.epfl.ch/expdata/details/9810
kv12	25	9811	https://channelpedia.epfl.ch/expdata/details/9811
kv12	25	9813	https://channelpedia.epfl.ch/expdata/details/9813
kv121	25	10006	https://channelpedia.epfl.ch/expdata/details/10006
kv121	25	10008	https://channelpedia.epfl.ch/expdata/details/10008
kv121	25	10010	https://channelpedia.epfl.ch/expdata/details/10010
kv121	25	10011	https://channelpedia.epfl.ch/expdata/details/10011
kv121	25	10012	https://channelpedia.epfl.ch/expdata/details/10012
kv121	25	10013	https://channelpedia.epfl.ch/expdata/details/10013
kv121	25	10014	https://channelpedia.epfl.ch/expdata/details/10014
kv121	25	10015	https://channelpedia.epfl.ch/expdata/details/10015
kv121	25	10017	https://channelpedia.epfl.ch/expdata/details/10017
kv121	25	10019	https://channelpedia.epfl.ch/expdata/details/10019
kv121	25	10020	https://channelpedia.epfl.ch/expdata/details/10020
kv121	25	10021	https://channelpedia.epfl.ch/expdata/details/10021
kv121	25	10022	https://channelpedia.epfl.ch/expdata/details/10022
kv121	25	10023	https://channelpedia.epfl.ch/expdata/details/10023
kv121	25	10024	https://channelpedia.epfl.ch/expdata/details/10024
kv121	25	10028	https://channelpedia.epfl.ch/expdata/details/10028
kv121	25	10029	https://channelpedia.epfl.ch/expdata/details/10029
kv121	25	10030	https://channelpedia.epfl.ch/expdata/details/10030
kv121	25	10031	https://channelpedia.epfl.ch/expdata/details/10031
kv121	25	10032	https://channelpedia.epfl.ch/expdata/details/10032
kv121	25	10033	https://channelpedia.epfl.ch/expdata/details/10033
kv121	25	10035	https://channelpedia.epfl.ch/expdata/details/10035
kv121	25	10036	https://channelpedia.epfl.ch/expdata/details/10036
kv121	25	10037	https://channelpedia.epfl.ch/expdata/details/10037
kv121	15	15854	https://channelpedia.epfl.ch/expdata/details/15854
kv121	15	15857	https://channelpedia.epfl.ch/expdata/details/15857
kv121	15	15858	https://channelpedia.epfl.ch/expdata/details/15858
kv121	15	15862	https://channelpedia.epfl.ch/expdata/details/15862
kv121	35	16055	https://channelpedia.epfl.ch/expdata/details/16055
kv121	15	16123	https://channelpedia.epfl.ch/expdata/details/16123
kv121	15	16126	https://channelpedia.epfl.ch/expdata/details/16126
kv121	15	16130	https://channelpedia.epfl.ch/expdata/details/16130
kv121	15	16132	https://channelpedia.epfl.ch/expdata/details/16132
kv121	15	16133	https://channelpedia.epfl.ch/expdata/details/16133
kv121	15	16134	https://channelpedia.epfl.ch/expdata/details/16134
kv121	15	16135	https://channelpedia.epfl.ch/expdata/details/16135
kv121	15	16138	https://channelpedia.epfl.ch/expdata/details/16138
kv121	15	16140	https://channelpedia.epfl.ch/expdata/details/16140
kv121	15	16141	https://channelpedia.epfl.ch/expdata/details/16141
kv121	15	16144	https://channelpedia.epfl.ch/expdata/details/16144
kv121	15	16145	https://channelpedia.epfl.ch/expdata/details/16145
kv121	35	16208	https://channelpedia.epfl.ch/expdata/details/16208
kv121	15	16334	https://channelpedia.epfl.ch/expdata/details/16334
kv121	15	16337	https://channelpedia.epfl.ch/expdata/details/16337
kv121	15	16338	https://channelpedia.epfl.ch/expdata/details/16338
kv121	15	16347	https://channelpedia.epfl.ch/expdata/details/16347
kv121	15	16348	https://channelpedia.epfl.ch/expdata/details/16348
kv121	15	16349	https://channelpedia.epfl.ch/expdata/details/16349
kv121	15	16350	https://channelpedia.epfl.ch/expdata/details/16350
kv121	15	16353	https://channelpedia.epfl.ch/expdata/details/16353
kv121	15	16354	https://channelpedia.epfl.ch/expdata/details/16354
kv121	15	16356	https://channelpedia.epfl.ch/expdata/details/16356
kv121	15	16360	https://channelpedia.epfl.ch/expdata/details/16360
kv121	15	16365	https://channelpedia.epfl.ch/expdata/details/16365
kv121	15	16366	https://channelpedia.epfl.ch/expdata/details/16366
kv121	15	16369	https://channelpedia.epfl.ch/expdata/details/16369
kv121	35	16703	https://channelpedia.epfl.ch/expdata/details/16703
kv121	35	16805	https://channelpedia.epfl.ch/expdata/details/16805
kv121	35	16813	https://channelpedia.epfl.ch/expdata/details/16813
kv121	35	16815	https://channelpedia.epfl.ch/expdata/details/16815
kv121	35	16825	https://channelpedia.epfl.ch/expdata/details/16825
kv121	35	16835	https://channelpedia.epfl.ch/expdata/details/16835
kv121	35	16855	https://channelpedia.epfl.ch/expdata/details/16855
kv121	35	17075	https://channelpedia.epfl.ch/expdata/details/17075
kv121	35	17111	https://channelpedia.epfl.ch/expdata/details/17111
kv121	25	6874	https://channelpedia.epfl.ch/expdata/details/6874
kv121	25	6878	https://channelpedia.epfl.ch/expdata/details/6878
kv121	25	6881	https://channelpedia.epfl.ch/expdata/details/6881
kv121	25	6882	https://channelpedia.epfl.ch/expdata/details/6882
kv121	25	6883	https://channelpedia.epfl.ch/expdata/details/6883
kv121	25	6889	https://channelpedia.epfl.ch/expdata/details/6889
kv121	25	6890	https://channelpedia.epfl.ch/expdata/details/6890
kv121	25	6896	https://channelpedia.epfl.ch/expdata/details/6896
kv121	25	6897	https://channelpedia.epfl.ch/expdata/details/6897
kv121	25	7026	https://channelpedia.epfl.ch/expdata/details/7026
kv121	25	7032	https://channelpedia.epfl.ch/expdata/details/7032
kv121	25	7035	https://channelpedia.epfl.ch/expdata/details/7035
kv121	25	7036	https://channelpedia.epfl.ch/expdata/details/7036
kv121	25	7037	https://channelpedia.epfl.ch/expdata/details/7037
kv121	25	7041	https://channelpedia.epfl.ch/expdata/details/7041
kv121	25	7045	https://channelpedia.epfl.ch/expdata/details/7045
kv121	25	7048	https://channelpedia.epfl.ch/expdata/details/7048
kv121	25	7122	https://channelpedia.epfl.ch/expdata/details/7122
kv121	25	7126	https://channelpedia.epfl.ch/expdata/details/7126
kv121	25	7129	https://channelpedia.epfl.ch/expdata/details/7129
kv121	25	7130	https://channelpedia.epfl.ch/expdata/details/7130
kv121	25	7131	https://channelpedia.epfl.ch/expdata/details/7131
kv121	25	7132	https://channelpedia.epfl.ch/expdata/details/7132
kv121	25	7133	https://channelpedia.epfl.ch/expdata/details/7133
kv121	25	7134	https://channelpedia.epfl.ch/expdata/details/7134
kv121	25	7135	https://channelpedia.epfl.ch/expdata/details/7135
kv121	15	7238	https://channelpedia.epfl.ch/expdata/details/7238
kv121	15	7239	https://channelpedia.epfl.ch/expdata/details/7239
kv121	15	7240	https://channelpedia.epfl.ch/expdata/details/7240
kv121	15	7243	https://channelpedia.epfl.ch/expdata/details/7243
kv121	15	7244	https://channelpedia.epfl.ch/expdata/details/7244
kv121	15	7246	https://channelpedia.epfl.ch/expdata/details/7246
kv121	15	7250	https://channelpedia.epfl.ch/expdata/details/7250
kv121	15	7251	https://channelpedia.epfl.ch/expdata/details/7251
kv121	15	7253	https://channelpedia.epfl.ch/expdata/details/7253
kv121	15	7255	https://channelpedia.epfl.ch/expdata/details/7255
kv121	15	7257	https://channelpedia.epfl.ch/expdata/details/7257
kv121	15	7258	https://channelpedia.epfl.ch/expdata/details/7258
kv121	15	7259	https://channelpedia.epfl.ch/expdata/details/7259
kv121	15	7260	https://channelpedia.epfl.ch/expdata/details/7260
kv121	15	7262	https://channelpedia.epfl.ch/expdata/details/7262
kv121	15	7264	https://channelpedia.epfl.ch/expdata/details/7264
kv121	15	7265	https://channelpedia.epfl.ch/expdata/details/7265
kv121	15	7266	https://channelpedia.epfl.ch/expdata/details/7266
kv121	15	7267	https://channelpedia.epfl.ch/expdata/details/7267
kv121	15	7271	https://channelpedia.epfl.ch/expdata/details/7271
kv121	15	7272	https://channelpedia.epfl.ch/expdata/details/7272
kv121	15	7273	https://channelpedia.epfl.ch/expdata/details/7273
kv121	15	7275	https://channelpedia.epfl.ch/expdata/details/7275
kv121	15	7276	https://channelpedia.epfl.ch/expdata/details/7276
kv121	15	7277	https://channelpedia.epfl.ch/expdata/details/7277
kv121	15	7280	https://channelpedia.epfl.ch/expdata/details/7280
kv121	15	7283	https://channelpedia.epfl.ch/expdata/details/7283
kv121	15	7284	https://channelpedia.epfl.ch/expdata/details/7284
kv121	15	7285	https://channelpedia.epfl.ch/expdata/details/7285
kv121	15	7287	https://channelpedia.epfl.ch/expdata/details/7287
kv121	35	7364	https://channelpedia.epfl.ch/expdata/details/7364
kv121	35	7365	https://channelpedia.epfl.ch/expdata/details/7365
kv121	35	7369	https://channelpedia.epfl.ch/expdata/details/7369
kv121	35	7372	https://channelpedia.epfl.ch/expdata/details/7372
kv121	35	7373	https://channelpedia.epfl.ch/expdata/details/7373
kv121	35	7386	https://channelpedia.epfl.ch/expdata/details/7386
kv121	35	7387	https://channelpedia.epfl.ch/expdata/details/7387
kv121	35	7389	https://channelpedia.epfl.ch/expdata/details/7389
kv121	35	7390	https://channelpedia.epfl.ch/expdata/details/7390
kv121	35	7391	https://channelpedia.epfl.ch/expdata/details/7391
kv121	35	7396	https://channelpedia.epfl.ch/expdata/details/7396
kv121	35	7415	https://channelpedia.epfl.ch/expdata/details/7415
kv121	35	7843	https://channelpedia.epfl.ch/expdata/details/7843
kv121	35	7847	https://channelpedia.epfl.ch/expdata/details/7847
kv121	35	7851	https://channelpedia.epfl.ch/expdata/details/7851
kv121	35	8165	https://channelpedia.epfl.ch/expdata/details/8165
kv121	35	8169	https://channelpedia.epfl.ch/expdata/details/8169
kv121	35	8195	https://channelpedia.epfl.ch/expdata/details/8195
kv121	35	8196	https://channelpedia.epfl.ch/expdata/details/8196
kv121	35	8200	https://channelpedia.epfl.ch/expdata/details/8200
kv121	35	8212	https://channelpedia.epfl.ch/expdata/details/8212
kv121	35	8585	https://channelpedia.epfl.ch/expdata/details/8585
kv121	35	8588	https://channelpedia.epfl.ch/expdata/details/8588
kv121	35	8599	https://channelpedia.epfl.ch/expdata/details/8599
kv121	35	8600	https://channelpedia.epfl.ch/expdata/details/8600
kv121	35	8601	https://channelpedia.epfl.ch/expdata/details/8601
kv121	35	8604	https://channelpedia.epfl.ch/expdata/details/8604
kv121	35	8605	https://channelpedia.epfl.ch/expdata/details/8605
kv121	35	8608	https://channelpedia.epfl.ch/expdata/details/8608
kv121	35	8611	https://channelpedia.epfl.ch/expdata/details/8611
kv121	35	9759	https://channelpedia.epfl.ch/expdata/details/9759
kv121	35	9761	https://channelpedia.epfl.ch/expdata/details/9761
kv121	35	9763	https://channelpedia.epfl.ch/expdata/details/9763
kv121	35	9767	https://channelpedia.epfl.ch/expdata/details/9767
kv121	35	9770	https://channelpedia.epfl.ch/expdata/details/9770
kv121	35	9771	https://channelpedia.epfl.ch/expdata/details/9771
kv121	35	9776	https://channelpedia.epfl.ch/expdata/details/9776
kv121	35	9777	https://channelpedia.epfl.ch/expdata/details/9777
kv123	35	10489	https://channelpedia.epfl.ch/expdata/details/10489
kv123	35	10490	https://channelpedia.epfl.ch/expdata/details/10490
kv123	35	10505	https://channelpedia.epfl.ch/expdata/details/10505
kv123	35	10513	https://channelpedia.epfl.ch/expdata/details/10513
kv123	15	16574	https://channelpedia.epfl.ch/expdata/details/16574
kv123	15	16576	https://channelpedia.epfl.ch/expdata/details/16576
kv123	15	16583	https://channelpedia.epfl.ch/expdata/details/16583
kv123	15	16585	https://channelpedia.epfl.ch/expdata/details/16585
kv123	15	16589	https://channelpedia.epfl.ch/expdata/details/16589
kv123	15	16593	https://channelpedia.epfl.ch/expdata/details/16593
kv123	15	16597	https://channelpedia.epfl.ch/expdata/details/16597
kv123	15	16600	https://channelpedia.epfl.ch/expdata/details/16600
kv123	15	16602	https://channelpedia.epfl.ch/expdata/details/16602
kv123	15	16603	https://channelpedia.epfl.ch/expdata/details/16603
kv123	15	16604	https://channelpedia.epfl.ch/expdata/details/16604
kv123	15	16605	https://channelpedia.epfl.ch/expdata/details/16605
kv123	15	16607	https://channelpedia.epfl.ch/expdata/details/16607
kv123	15	16609	https://channelpedia.epfl.ch/expdata/details/16609
kv123	15	16610	https://channelpedia.epfl.ch/expdata/details/16610
kv123	15	16614	https://channelpedia.epfl.ch/expdata/details/16614
kv123	15	16618	https://channelpedia.epfl.ch/expdata/details/16618
kv123	15	16620	https://channelpedia.epfl.ch/expdata/details/16620
kv123	15	16621	https://channelpedia.epfl.ch/expdata/details/16621
kv123	25	16622	https://channelpedia.epfl.ch/expdata/details/16622
kv123	25	16623	https://channelpedia.epfl.ch/expdata/details/16623
kv123	25	16626	https://channelpedia.epfl.ch/expdata/details/16626
kv123	25	16633	https://channelpedia.epfl.ch/expdata/details/16633
kv123	25	16637	https://channelpedia.epfl.ch/expdata/details/16637
kv123	25	16638	https://channelpedia.epfl.ch/expdata/details/16638
kv123	25	16640	https://channelpedia.epfl.ch/expdata/details/16640
kv123	25	16641	https://channelpedia.epfl.ch/expdata/details/16641
kv123	25	16645	https://channelpedia.epfl.ch/expdata/details/16645
kv123	25	16648	https://channelpedia.epfl.ch/expdata/details/16648
kv123	25	16649	https://channelpedia.epfl.ch/expdata/details/16649
kv123	35	17040	https://channelpedia.epfl.ch/expdata/details/17040
kv123	35	17041	https://channelpedia.epfl.ch/expdata/details/17041
kv123	35	17046	https://channelpedia.epfl.ch/expdata/details/17046
kv123	35	17245	https://channelpedia.epfl.ch/expdata/details/17245
kv123	35	17251	https://channelpedia.epfl.ch/expdata/details/17251
kv123	35	17277	https://channelpedia.epfl.ch/expdata/details/17277
kv123	35	17279	https://channelpedia.epfl.ch/expdata/details/17279
kv123	35	17291	https://channelpedia.epfl.ch/expdata/details/17291
kv123	15	3149	https://channelpedia.epfl.ch/expdata/details/3149
kv123	15	3150	https://channelpedia.epfl.ch/expdata/details/3150
kv123	15	3152	https://channelpedia.epfl.ch/expdata/details/3152
kv123	15	3154	https://channelpedia.epfl.ch/expdata/details/3154
kv123	15	3158	https://channelpedia.epfl.ch/expdata/details/3158
kv123	25	3233	https://channelpedia.epfl.ch/expdata/details/3233
kv123	25	3234	https://channelpedia.epfl.ch/expdata/details/3234
kv123	25	3235	https://channelpedia.epfl.ch/expdata/details/3235
kv123	25	3249	https://channelpedia.epfl.ch/expdata/details/3249
kv123	25	3250	https://channelpedia.epfl.ch/expdata/details/3250
kv123	35	3289	https://channelpedia.epfl.ch/expdata/details/3289
kv123	25	4214	https://channelpedia.epfl.ch/expdata/details/4214
kv123	25	4218	https://channelpedia.epfl.ch/expdata/details/4218
kv123	25	4221	https://channelpedia.epfl.ch/expdata/details/4221
kv123	25	4227	https://channelpedia.epfl.ch/expdata/details/4227
kv123	25	4234	https://channelpedia.epfl.ch/expdata/details/4234
kv123	25	4235	https://channelpedia.epfl.ch/expdata/details/4235
kv123	35	4239	https://channelpedia.epfl.ch/expdata/details/4239
kv123	35	4254	https://channelpedia.epfl.ch/expdata/details/4254
kv123	15	4265	https://channelpedia.epfl.ch/expdata/details/4265
kv123	15	4272	https://channelpedia.epfl.ch/expdata/details/4272
kv123	15	4273	https://channelpedia.epfl.ch/expdata/details/4273
kv123	15	4276	https://channelpedia.epfl.ch/expdata/details/4276
kv123	15	4280	https://channelpedia.epfl.ch/expdata/details/4280
kv123	15	4643	https://channelpedia.epfl.ch/expdata/details/4643
kv123	15	4653	https://channelpedia.epfl.ch/expdata/details/4653
kv123	15	4656	https://channelpedia.epfl.ch/expdata/details/4656
kv13	25	11271	https://channelpedia.epfl.ch/expdata/details/11271
kv13	25	11272	https://channelpedia.epfl.ch/expdata/details/11272
kv13	25	11273	https://channelpedia.epfl.ch/expdata/details/11273
kv13	25	11274	https://channelpedia.epfl.ch/expdata/details/11274
kv13	25	11275	https://channelpedia.epfl.ch/expdata/details/11275
kv13	25	11277	https://channelpedia.epfl.ch/expdata/details/11277
kv13	25	11278	https://channelpedia.epfl.ch/expdata/details/11278
kv13	25	11279	https://channelpedia.epfl.ch/expdata/details/11279
kv13	25	11282	https://channelpedia.epfl.ch/expdata/details/11282
kv13	25	11283	https://channelpedia.epfl.ch/expdata/details/11283
kv13	25	11284	https://channelpedia.epfl.ch/expdata/details/11284
kv13	25	11285	https://channelpedia.epfl.ch/expdata/details/11285
kv13	25	11286	https://channelpedia.epfl.ch/expdata/details/11286
kv13	25	11288	https://channelpedia.epfl.ch/expdata/details/11288
kv13	25	11289	https://channelpedia.epfl.ch/expdata/details/11289
kv13	25	11290	https://channelpedia.epfl.ch/expdata/details/11290
kv13	25	11291	https://channelpedia.epfl.ch/expdata/details/11291
kv13	25	11292	https://channelpedia.epfl.ch/expdata/details/11292
kv13	25	11293	https://channelpedia.epfl.ch/expdata/details/11293
kv13	25	11294	https://channelpedia.epfl.ch/expdata/details/11294
kv13	25	11295	https://channelpedia.epfl.ch/expdata/details/11295
kv13	25	11296	https://channelpedia.epfl.ch/expdata/details/11296
kv13	25	11297	https://channelpedia.epfl.ch/expdata/details/11297
kv13	25	11299	https://channelpedia.epfl.ch/expdata/details/11299
kv13	25	15914	https://channelpedia.epfl.ch/expdata/details/15914
kv13	25	15915	https://channelpedia.epfl.ch/expdata/details/15915
kv13	25	15917	https://channelpedia.epfl.ch/expdata/details/15917
kv13	25	15918	https://channelpedia.epfl.ch/expdata/details/15918
kv13	25	15919	https://channelpedia.epfl.ch/expdata/details/15919
kv13	25	15920	https://channelpedia.epfl.ch/expdata/details/15920
kv13	25	15921	https://channelpedia.epfl.ch/expdata/details/15921
kv13	25	15922	https://channelpedia.epfl.ch/expdata/details/15922
kv13	25	15923	https://channelpedia.epfl.ch/expdata/details/15923
kv13	25	15924	https://channelpedia.epfl.ch/expdata/details/15924
kv13	25	15925	https://channelpedia.epfl.ch/expdata/details/15925
kv13	25	15927	https://channelpedia.epfl.ch/expdata/details/15927
kv13	25	15928	https://channelpedia.epfl.ch/expdata/details/15928
kv13	25	15929	https://channelpedia.epfl.ch/expdata/details/15929
kv13	25	15930	https://channelpedia.epfl.ch/expdata/details/15930
kv13	25	15931	https://channelpedia.epfl.ch/expdata/details/15931
kv13	25	15932	https://channelpedia.epfl.ch/expdata/details/15932
kv13	25	15934	https://channelpedia.epfl.ch/expdata/details/15934
kv13	25	15936	https://channelpedia.epfl.ch/expdata/details/15936
kv13	25	15937	https://channelpedia.epfl.ch/expdata/details/15937
kv13	25	15938	https://channelpedia.epfl.ch/expdata/details/15938
kv13	25	15941	https://channelpedia.epfl.ch/expdata/details/15941
kv13	25	15942	https://channelpedia.epfl.ch/expdata/details/15942
kv13	25	15943	https://channelpedia.epfl.ch/expdata/details/15943
kv13	25	15944	https://channelpedia.epfl.ch/expdata/details/15944
kv13	15	16078	https://channelpedia.epfl.ch/expdata/details/16078
kv13	15	16079	https://channelpedia.epfl.ch/expdata/details/16079
kv13	15	16081	https://channelpedia.epfl.ch/expdata/details/16081
kv13	15	16082	https://channelpedia.epfl.ch/expdata/details/16082
kv13	15	16083	https://channelpedia.epfl.ch/expdata/details/16083
kv13	15	16084	https://channelpedia.epfl.ch/expdata/details/16084
kv13	15	16085	https://channelpedia.epfl.ch/expdata/details/16085
kv13	15	16086	https://channelpedia.epfl.ch/expdata/details/16086
kv13	15	16087	https://channelpedia.epfl.ch/expdata/details/16087
kv13	15	16088	https://channelpedia.epfl.ch/expdata/details/16088
kv13	15	16090	https://channelpedia.epfl.ch/expdata/details/16090
kv13	15	16091	https://channelpedia.epfl.ch/expdata/details/16091
kv13	15	16092	https://channelpedia.epfl.ch/expdata/details/16092
kv13	15	16094	https://channelpedia.epfl.ch/expdata/details/16094
kv13	15	16095	https://channelpedia.epfl.ch/expdata/details/16095
kv13	15	16096	https://channelpedia.epfl.ch/expdata/details/16096
kv13	15	16097	https://channelpedia.epfl.ch/expdata/details/16097
kv13	15	16098	https://channelpedia.epfl.ch/expdata/details/16098
kv13	15	16099	https://channelpedia.epfl.ch/expdata/details/16099
kv13	15	16102	https://channelpedia.epfl.ch/expdata/details/16102
kv13	15	16103	https://channelpedia.epfl.ch/expdata/details/16103
kv13	15	16105	https://channelpedia.epfl.ch/expdata/details/16105
kv13	15	16107	https://channelpedia.epfl.ch/expdata/details/16107
kv13	15	16109	https://channelpedia.epfl.ch/expdata/details/16109
kv13	15	16110	https://channelpedia.epfl.ch/expdata/details/16110
kv13	15	16113	https://channelpedia.epfl.ch/expdata/details/16113
kv13	15	16115	https://channelpedia.epfl.ch/expdata/details/16115
kv13	15	16116	https://channelpedia.epfl.ch/expdata/details/16116
kv13	15	16117	https://channelpedia.epfl.ch/expdata/details/16117
kv13	15	16118	https://channelpedia.epfl.ch/expdata/details/16118
kv13	15	16119	https://channelpedia.epfl.ch/expdata/details/16119
kv13	15	16120	https://channelpedia.epfl.ch/expdata/details/16120
kv13	35	16489	https://channelpedia.epfl.ch/expdata/details/16489
kv13	35	16490	https://channelpedia.epfl.ch/expdata/details/16490
kv13	35	16492	https://channelpedia.epfl.ch/expdata/details/16492
kv13	35	16493	https://channelpedia.epfl.ch/expdata/details/16493
kv13	35	16500	https://channelpedia.epfl.ch/expdata/details/16500
kv13	25	1650	https://channelpedia.epfl.ch/expdata/details/1650
kv13	35	16511	https://channelpedia.epfl.ch/expdata/details/16511
kv13	35	16512	https://channelpedia.epfl.ch/expdata/details/16512
kv13	35	16516	https://channelpedia.epfl.ch/expdata/details/16516
kv13	35	16519	https://channelpedia.epfl.ch/expdata/details/16519
kv13	35	16520	https://channelpedia.epfl.ch/expdata/details/16520
kv13	35	16521	https://channelpedia.epfl.ch/expdata/details/16521
kv13	35	16525	https://channelpedia.epfl.ch/expdata/details/16525
kv13	35	16527	https://channelpedia.epfl.ch/expdata/details/16527
kv13	25	1652	https://channelpedia.epfl.ch/expdata/details/1652
kv13	35	16532	https://channelpedia.epfl.ch/expdata/details/16532
kv13	35	16536	https://channelpedia.epfl.ch/expdata/details/16536
kv13	35	16537	https://channelpedia.epfl.ch/expdata/details/16537
kv13	25	1654	https://channelpedia.epfl.ch/expdata/details/1654
kv13	25	1655	https://channelpedia.epfl.ch/expdata/details/1655
kv13	35	16656	https://channelpedia.epfl.ch/expdata/details/16656
kv13	35	16657	https://channelpedia.epfl.ch/expdata/details/16657
kv13	35	16660	https://channelpedia.epfl.ch/expdata/details/16660
kv13	35	16661	https://channelpedia.epfl.ch/expdata/details/16661
kv13	35	16668	https://channelpedia.epfl.ch/expdata/details/16668
kv13	35	16673	https://channelpedia.epfl.ch/expdata/details/16673
kv13	35	16677	https://channelpedia.epfl.ch/expdata/details/16677
kv13	35	16680	https://channelpedia.epfl.ch/expdata/details/16680
kv13	35	16684	https://channelpedia.epfl.ch/expdata/details/16684
kv13	15	1744	https://channelpedia.epfl.ch/expdata/details/1744
kv13	15	1745	https://channelpedia.epfl.ch/expdata/details/1745
kv13	15	1746	https://channelpedia.epfl.ch/expdata/details/1746
kv13	15	1748	https://channelpedia.epfl.ch/expdata/details/1748
kv13	15	1749	https://channelpedia.epfl.ch/expdata/details/1749
kv13	15	1750	https://channelpedia.epfl.ch/expdata/details/1750
kv13	15	1751	https://channelpedia.epfl.ch/expdata/details/1751
kv13	15	1753	https://channelpedia.epfl.ch/expdata/details/1753
kv13	15	1754	https://channelpedia.epfl.ch/expdata/details/1754
kv13	15	1756	https://channelpedia.epfl.ch/expdata/details/1756
kv13	15	1757	https://channelpedia.epfl.ch/expdata/details/1757
kv13	15	1760	https://channelpedia.epfl.ch/expdata/details/1760
kv13	15	1761	https://channelpedia.epfl.ch/expdata/details/1761
kv13	15	1762	https://channelpedia.epfl.ch/expdata/details/1762
kv13	15	1764	https://channelpedia.epfl.ch/expdata/details/1764
kv13	15	1765	https://channelpedia.epfl.ch/expdata/details/1765
kv13	15	1766	https://channelpedia.epfl.ch/expdata/details/1766
kv13	15	1767	https://channelpedia.epfl.ch/expdata/details/1767
kv13	15	1769	https://channelpedia.epfl.ch/expdata/details/1769
kv13	15	1770	https://channelpedia.epfl.ch/expdata/details/1770
kv13	35	1771	https://channelpedia.epfl.ch/expdata/details/1771
kv13	35	1772	https://channelpedia.epfl.ch/expdata/details/1772
kv13	35	1773	https://channelpedia.epfl.ch/expdata/details/1773
kv13	35	1774	https://channelpedia.epfl.ch/expdata/details/1774
kv13	35	1775	https://channelpedia.epfl.ch/expdata/details/1775
kv13	35	1777	https://channelpedia.epfl.ch/expdata/details/1777
kv13	35	1779	https://channelpedia.epfl.ch/expdata/details/1779
kv13	35	1780	https://channelpedia.epfl.ch/expdata/details/1780
kv13	35	1781	https://channelpedia.epfl.ch/expdata/details/1781
kv13	35	1782	https://channelpedia.epfl.ch/expdata/details/1782
kv13	35	1783	https://channelpedia.epfl.ch/expdata/details/1783
kv13	35	1784	https://channelpedia.epfl.ch/expdata/details/1784
kv13	35	1786	https://channelpedia.epfl.ch/expdata/details/1786
kv13	35	1787	https://channelpedia.epfl.ch/expdata/details/1787
kv13	35	1789	https://channelpedia.epfl.ch/expdata/details/1789
kv13	35	1790	https://channelpedia.epfl.ch/expdata/details/1790
kv13	35	1791	https://channelpedia.epfl.ch/expdata/details/1791
kv13	35	1792	https://channelpedia.epfl.ch/expdata/details/1792
kv13	35	1793	https://channelpedia.epfl.ch/expdata/details/1793
kv13	35	1794	https://channelpedia.epfl.ch/expdata/details/1794
kv13	35	1796	https://channelpedia.epfl.ch/expdata/details/1796
kv13	25	21106	https://channelpedia.epfl.ch/expdata/details/21106
kv13	25	21107	https://channelpedia.epfl.ch/expdata/details/21107
kv13	25	21108	https://channelpedia.epfl.ch/expdata/details/21108
kv13	25	21109	https://channelpedia.epfl.ch/expdata/details/21109
kv13	25	21110	https://channelpedia.epfl.ch/expdata/details/21110
kv13	25	21111	https://channelpedia.epfl.ch/expdata/details/21111
kv13	25	21112	https://channelpedia.epfl.ch/expdata/details/21112
kv13	25	21113	https://channelpedia.epfl.ch/expdata/details/21113
kv13	25	21115	https://channelpedia.epfl.ch/expdata/details/21115
kv13	25	21116	https://channelpedia.epfl.ch/expdata/details/21116
kv13	25	21117	https://channelpedia.epfl.ch/expdata/details/21117
kv13	25	21118	https://channelpedia.epfl.ch/expdata/details/21118
kv13	25	21119	https://channelpedia.epfl.ch/expdata/details/21119
kv13	25	21120	https://channelpedia.epfl.ch/expdata/details/21120
kv13	25	21121	https://channelpedia.epfl.ch/expdata/details/21121
kv13	25	21122	https://channelpedia.epfl.ch/expdata/details/21122
kv13	25	21123	https://channelpedia.epfl.ch/expdata/details/21123
kv13	25	21124	https://channelpedia.epfl.ch/expdata/details/21124
kv13	25	21125	https://channelpedia.epfl.ch/expdata/details/21125
kv13	25	21126	https://channelpedia.epfl.ch/expdata/details/21126
kv13	25	21127	https://channelpedia.epfl.ch/expdata/details/21127
kv13	25	21128	https://channelpedia.epfl.ch/expdata/details/21128
kv13	25	21129	https://channelpedia.epfl.ch/expdata/details/21129
kv13	35	21370	https://channelpedia.epfl.ch/expdata/details/21370
kv13	35	21371	https://channelpedia.epfl.ch/expdata/details/21371
kv13	35	21372	https://channelpedia.epfl.ch/expdata/details/21372
kv13	35	21373	https://channelpedia.epfl.ch/expdata/details/21373
kv13	35	21376	https://channelpedia.epfl.ch/expdata/details/21376
kv13	35	21377	https://channelpedia.epfl.ch/expdata/details/21377
kv13	35	21380	https://channelpedia.epfl.ch/expdata/details/21380
kv13	35	21381	https://channelpedia.epfl.ch/expdata/details/21381
kv13	35	21384	https://channelpedia.epfl.ch/expdata/details/21384
kv13	35	21385	https://channelpedia.epfl.ch/expdata/details/21385
kv13	35	21386	https://channelpedia.epfl.ch/expdata/details/21386
kv13	35	21387	https://channelpedia.epfl.ch/expdata/details/21387
kv13	35	21388	https://channelpedia.epfl.ch/expdata/details/21388
kv13	35	21389	https://channelpedia.epfl.ch/expdata/details/21389
kv13	35	21390	https://channelpedia.epfl.ch/expdata/details/21390
kv13	35	21391	https://channelpedia.epfl.ch/expdata/details/21391
kv13	35	21392	https://channelpedia.epfl.ch/expdata/details/21392
kv13	35	21393	https://channelpedia.epfl.ch/expdata/details/21393
kv13	35	21394	https://channelpedia.epfl.ch/expdata/details/21394
kv13	35	21395	https://channelpedia.epfl.ch/expdata/details/21395
kv13	35	21396	https://channelpedia.epfl.ch/expdata/details/21396
kv13	35	21401	https://channelpedia.epfl.ch/expdata/details/21401
kv13	35	21404	https://channelpedia.epfl.ch/expdata/details/21404
kv13	35	21405	https://channelpedia.epfl.ch/expdata/details/21405
kv13	35	21406	https://channelpedia.epfl.ch/expdata/details/21406
kv13	35	21408	https://channelpedia.epfl.ch/expdata/details/21408
kv13	35	21409	https://channelpedia.epfl.ch/expdata/details/21409
kv13	35	21412	https://channelpedia.epfl.ch/expdata/details/21412
kv13	35	21413	https://channelpedia.epfl.ch/expdata/details/21413
kv13	35	21417	https://channelpedia.epfl.ch/expdata/details/21417
kv13	25	26978	https://channelpedia.epfl.ch/expdata/details/26978
kv13	25	26979	https://channelpedia.epfl.ch/expdata/details/26979
kv13	25	26980	https://channelpedia.epfl.ch/expdata/details/26980
kv13	25	26981	https://channelpedia.epfl.ch/expdata/details/26981
kv13	25	26982	https://channelpedia.epfl.ch/expdata/details/26982
kv13	25	26983	https://channelpedia.epfl.ch/expdata/details/26983
kv13	25	26984	https://channelpedia.epfl.ch/expdata/details/26984
kv13	25	26985	https://channelpedia.epfl.ch/expdata/details/26985
kv13	25	26986	https://channelpedia.epfl.ch/expdata/details/26986
kv13	25	26987	https://channelpedia.epfl.ch/expdata/details/26987
kv13	25	26988	https://channelpedia.epfl.ch/expdata/details/26988
kv13	25	26989	https://channelpedia.epfl.ch/expdata/details/26989
kv13	25	26990	https://channelpedia.epfl.ch/expdata/details/26990
kv13	25	26991	https://channelpedia.epfl.ch/expdata/details/26991
kv13	25	26992	https://channelpedia.epfl.ch/expdata/details/26992
kv13	25	26993	https://channelpedia.epfl.ch/expdata/details/26993
kv13	25	26994	https://channelpedia.epfl.ch/expdata/details/26994
kv13	25	26995	https://channelpedia.epfl.ch/expdata/details/26995
kv13	25	26996	https://channelpedia.epfl.ch/expdata/details/26996
kv13	25	26997	https://channelpedia.epfl.ch/expdata/details/26997
kv13	25	26998	https://channelpedia.epfl.ch/expdata/details/26998
kv13	25	26999	https://channelpedia.epfl.ch/expdata/details/26999
kv13	25	27000	https://channelpedia.epfl.ch/expdata/details/27000
kv13	25	27001	https://channelpedia.epfl.ch/expdata/details/27001
kv13	25	27002	https://channelpedia.epfl.ch/expdata/details/27002
kv13	25	27003	https://channelpedia.epfl.ch/expdata/details/27003
kv13	25	27004	https://channelpedia.epfl.ch/expdata/details/27004
kv13	25	27005	https://channelpedia.epfl.ch/expdata/details/27005
kv13	25	27006	https://channelpedia.epfl.ch/expdata/details/27006
kv13	25	27007	https://channelpedia.epfl.ch/expdata/details/27007
kv13	25	27008	https://channelpedia.epfl.ch/expdata/details/27008
kv13	25	27009	https://channelpedia.epfl.ch/expdata/details/27009
kv13	25	27101	https://channelpedia.epfl.ch/expdata/details/27101
kv13	25	27102	https://channelpedia.epfl.ch/expdata/details/27102
kv13	25	27103	https://channelpedia.epfl.ch/expdata/details/27103
kv13	25	27104	https://channelpedia.epfl.ch/expdata/details/27104
kv13	25	27105	https://channelpedia.epfl.ch/expdata/details/27105
kv13	25	27106	https://channelpedia.epfl.ch/expdata/details/27106
kv13	25	27107	https://channelpedia.epfl.ch/expdata/details/27107
kv13	25	27108	https://channelpedia.epfl.ch/expdata/details/27108
kv13	25	27109	https://channelpedia.epfl.ch/expdata/details/27109
kv13	25	27110	https://channelpedia.epfl.ch/expdata/details/27110
kv13	25	27111	https://channelpedia.epfl.ch/expdata/details/27111
kv13	25	27112	https://channelpedia.epfl.ch/expdata/details/27112
kv13	25	27113	https://channelpedia.epfl.ch/expdata/details/27113
kv13	25	27114	https://channelpedia.epfl.ch/expdata/details/27114
kv13	25	27115	https://channelpedia.epfl.ch/expdata/details/27115
kv13	25	27116	https://channelpedia.epfl.ch/expdata/details/27116
kv13	25	27117	https://channelpedia.epfl.ch/expdata/details/27117
kv13	25	27118	https://channelpedia.epfl.ch/expdata/details/27118
kv13	25	27119	https://channelpedia.epfl.ch/expdata/details/27119
kv13	25	27120	https://channelpedia.epfl.ch/expdata/details/27120
kv13	25	27121	https://channelpedia.epfl.ch/expdata/details/27121
kv13	25	27122	https://channelpedia.epfl.ch/expdata/details/27122
kv13	25	27123	https://channelpedia.epfl.ch/expdata/details/27123
kv13	25	27124	https://channelpedia.epfl.ch/expdata/details/27124
kv13	25	28614	https://channelpedia.epfl.ch/expdata/details/28614
kv13	25	28615	https://channelpedia.epfl.ch/expdata/details/28615
kv13	25	28616	https://channelpedia.epfl.ch/expdata/details/28616
kv13	25	28617	https://channelpedia.epfl.ch/expdata/details/28617
kv13	25	28618	https://channelpedia.epfl.ch/expdata/details/28618
kv13	25	28619	https://channelpedia.epfl.ch/expdata/details/28619
kv13	25	28620	https://channelpedia.epfl.ch/expdata/details/28620
kv13	25	28621	https://channelpedia.epfl.ch/expdata/details/28621
kv13	25	28622	https://channelpedia.epfl.ch/expdata/details/28622
kv13	25	28623	https://channelpedia.epfl.ch/expdata/details/28623
kv13	25	28624	https://channelpedia.epfl.ch/expdata/details/28624
kv13	25	28625	https://channelpedia.epfl.ch/expdata/details/28625
kv13	25	28626	https://channelpedia.epfl.ch/expdata/details/28626
kv13	25	28627	https://channelpedia.epfl.ch/expdata/details/28627
kv13	25	28628	https://channelpedia.epfl.ch/expdata/details/28628
kv13	25	28629	https://channelpedia.epfl.ch/expdata/details/28629
kv13	25	28630	https://channelpedia.epfl.ch/expdata/details/28630
kv13	25	28631	https://channelpedia.epfl.ch/expdata/details/28631
kv13	25	28632	https://channelpedia.epfl.ch/expdata/details/28632
kv13	25	28633	https://channelpedia.epfl.ch/expdata/details/28633
kv13	25	7174	https://channelpedia.epfl.ch/expdata/details/7174
kv13	25	7175	https://channelpedia.epfl.ch/expdata/details/7175
kv13	25	7176	https://channelpedia.epfl.ch/expdata/details/7176
kv13	25	7177	https://channelpedia.epfl.ch/expdata/details/7177
kv13	25	7178	https://channelpedia.epfl.ch/expdata/details/7178
kv13	25	7179	https://channelpedia.epfl.ch/expdata/details/7179
kv13	25	7180	https://channelpedia.epfl.ch/expdata/details/7180
kv13	25	7181	https://channelpedia.epfl.ch/expdata/details/7181
kv13	25	7184	https://channelpedia.epfl.ch/expdata/details/7184
kv13	25	7186	https://channelpedia.epfl.ch/expdata/details/7186
kv13	25	7187	https://channelpedia.epfl.ch/expdata/details/7187
kv13	25	7188	https://channelpedia.epfl.ch/expdata/details/7188
kv13	25	7189	https://channelpedia.epfl.ch/expdata/details/7189
kv13	25	7190	https://channelpedia.epfl.ch/expdata/details/7190
kv13	25	7191	https://channelpedia.epfl.ch/expdata/details/7191
kv13	25	7192	https://channelpedia.epfl.ch/expdata/details/7192
kv13	25	7194	https://channelpedia.epfl.ch/expdata/details/7194
kv13	25	7195	https://channelpedia.epfl.ch/expdata/details/7195
kv13	25	7196	https://channelpedia.epfl.ch/expdata/details/7196
kv13	25	7197	https://channelpedia.epfl.ch/expdata/details/7197
kv13	25	7199	https://channelpedia.epfl.ch/expdata/details/7199
kv13	25	7200	https://channelpedia.epfl.ch/expdata/details/7200
kv13	25	7201	https://channelpedia.epfl.ch/expdata/details/7201
kv13	15	7526	https://channelpedia.epfl.ch/expdata/details/7526
kv13	15	7527	https://channelpedia.epfl.ch/expdata/details/7527
kv13	15	7529	https://channelpedia.epfl.ch/expdata/details/7529
kv13	15	7530	https://channelpedia.epfl.ch/expdata/details/7530
kv13	15	7531	https://channelpedia.epfl.ch/expdata/details/7531
kv13	15	7532	https://channelpedia.epfl.ch/expdata/details/7532
kv13	15	7534	https://channelpedia.epfl.ch/expdata/details/7534
kv13	15	7535	https://channelpedia.epfl.ch/expdata/details/7535
kv13	15	7537	https://channelpedia.epfl.ch/expdata/details/7537
kv13	15	7538	https://channelpedia.epfl.ch/expdata/details/7538
kv13	15	7540	https://channelpedia.epfl.ch/expdata/details/7540
kv13	15	7541	https://channelpedia.epfl.ch/expdata/details/7541
kv13	15	7542	https://channelpedia.epfl.ch/expdata/details/7542
kv13	15	7545	https://channelpedia.epfl.ch/expdata/details/7545
kv13	15	7546	https://channelpedia.epfl.ch/expdata/details/7546
kv13	15	7547	https://channelpedia.epfl.ch/expdata/details/7547
kv13	15	7548	https://channelpedia.epfl.ch/expdata/details/7548
kv13	15	7549	https://channelpedia.epfl.ch/expdata/details/7549
kv13	15	7551	https://channelpedia.epfl.ch/expdata/details/7551
kv13	15	7552	https://channelpedia.epfl.ch/expdata/details/7552
kv13	15	7553	https://channelpedia.epfl.ch/expdata/details/7553
kv13	35	7594	https://channelpedia.epfl.ch/expdata/details/7594
kv13	35	7595	https://channelpedia.epfl.ch/expdata/details/7595
kv13	35	7596	https://channelpedia.epfl.ch/expdata/details/7596
kv13	35	7597	https://channelpedia.epfl.ch/expdata/details/7597
kv13	35	7599	https://channelpedia.epfl.ch/expdata/details/7599
kv13	35	7601	https://channelpedia.epfl.ch/expdata/details/7601
kv13	35	7602	https://channelpedia.epfl.ch/expdata/details/7602
kv13	35	7603	https://channelpedia.epfl.ch/expdata/details/7603
kv13	35	7604	https://channelpedia.epfl.ch/expdata/details/7604
kv13	35	7605	https://channelpedia.epfl.ch/expdata/details/7605
kv13	35	7607	https://channelpedia.epfl.ch/expdata/details/7607
kv13	25	9814	https://channelpedia.epfl.ch/expdata/details/9814
kv13	25	9815	https://channelpedia.epfl.ch/expdata/details/9815
kv13	25	9816	https://channelpedia.epfl.ch/expdata/details/9816
kv13	25	9817	https://channelpedia.epfl.ch/expdata/details/9817
kv13	25	9818	https://channelpedia.epfl.ch/expdata/details/9818
kv13	25	9820	https://channelpedia.epfl.ch/expdata/details/9820
kv13	25	9821	https://channelpedia.epfl.ch/expdata/details/9821
kv13	25	9822	https://channelpedia.epfl.ch/expdata/details/9822
kv13	25	9823	https://channelpedia.epfl.ch/expdata/details/9823
kv13	25	9824	https://channelpedia.epfl.ch/expdata/details/9824
kv13	25	9826	https://channelpedia.epfl.ch/expdata/details/9826
kv13	25	9827	https://channelpedia.epfl.ch/expdata/details/9827
kv13	25	9828	https://channelpedia.epfl.ch/expdata/details/9828
kv13	25	9829	https://channelpedia.epfl.ch/expdata/details/9829
kv13	25	9830	https://channelpedia.epfl.ch/expdata/details/9830
kv13	25	9831	https://channelpedia.epfl.ch/expdata/details/9831
kv13	25	9832	https://channelpedia.epfl.ch/expdata/details/9832
kv13	25	9833	https://channelpedia.epfl.ch/expdata/details/9833
kv13	25	9834	https://channelpedia.epfl.ch/expdata/details/9834
kv13	25	9835	https://channelpedia.epfl.ch/expdata/details/9835
kv13	25	9836	https://channelpedia.epfl.ch/expdata/details/9836
kv13	25	9837	https://channelpedia.epfl.ch/expdata/details/9837
kv13	25	9840	https://channelpedia.epfl.ch/expdata/details/9840
kv13	25	9841	https://channelpedia.epfl.ch/expdata/details/9841
kv13	25	9842	https://channelpedia.epfl.ch/expdata/details/9842
kv13	25	9843	https://channelpedia.epfl.ch/expdata/details/9843
kv13	25	9844	https://channelpedia.epfl.ch/expdata/details/9844
kv13	25	9845	https://channelpedia.epfl.ch/expdata/details/9845
kv14	15	1144	https://channelpedia.epfl.ch/expdata/details/1144
kv14	15	1145	https://channelpedia.epfl.ch/expdata/details/1145
kv14	15	1146	https://channelpedia.epfl.ch/expdata/details/1146
kv14	15	1147	https://channelpedia.epfl.ch/expdata/details/1147
kv14	15	1148	https://channelpedia.epfl.ch/expdata/details/1148
kv14	15	1149	https://channelpedia.epfl.ch/expdata/details/1149
kv14	15	1150	https://channelpedia.epfl.ch/expdata/details/1150
kv14	15	1152	https://channelpedia.epfl.ch/expdata/details/1152
kv14	15	1153	https://channelpedia.epfl.ch/expdata/details/1153
kv14	15	1154	https://channelpedia.epfl.ch/expdata/details/1154
kv14	15	1155	https://channelpedia.epfl.ch/expdata/details/1155
kv14	15	1157	https://channelpedia.epfl.ch/expdata/details/1157
kv14	15	1158	https://channelpedia.epfl.ch/expdata/details/1158
kv14	25	1197	https://channelpedia.epfl.ch/expdata/details/1197
kv14	25	1198	https://channelpedia.epfl.ch/expdata/details/1198
kv14	25	1199	https://channelpedia.epfl.ch/expdata/details/1199
kv14	25	1200	https://channelpedia.epfl.ch/expdata/details/1200
kv14	25	1201	https://channelpedia.epfl.ch/expdata/details/1201
kv14	25	1203	https://channelpedia.epfl.ch/expdata/details/1203
kv14	25	1204	https://channelpedia.epfl.ch/expdata/details/1204
kv14	25	1205	https://channelpedia.epfl.ch/expdata/details/1205
kv14	25	1206	https://channelpedia.epfl.ch/expdata/details/1206
kv14	25	1210	https://channelpedia.epfl.ch/expdata/details/1210
kv14	25	1211	https://channelpedia.epfl.ch/expdata/details/1211
kv14	25	1213	https://channelpedia.epfl.ch/expdata/details/1213
kv14	25	1214	https://channelpedia.epfl.ch/expdata/details/1214
kv14	35	1249	https://channelpedia.epfl.ch/expdata/details/1249
kv14	35	1250	https://channelpedia.epfl.ch/expdata/details/1250
kv14	35	1251	https://channelpedia.epfl.ch/expdata/details/1251
kv14	35	1253	https://channelpedia.epfl.ch/expdata/details/1253
kv14	35	1255	https://channelpedia.epfl.ch/expdata/details/1255
kv14	35	1256	https://channelpedia.epfl.ch/expdata/details/1256
kv14	35	1260	https://channelpedia.epfl.ch/expdata/details/1260
kv14	25	14783	https://channelpedia.epfl.ch/expdata/details/14783
kv14	25	14784	https://channelpedia.epfl.ch/expdata/details/14784
kv14	25	14785	https://channelpedia.epfl.ch/expdata/details/14785
kv14	25	14786	https://channelpedia.epfl.ch/expdata/details/14786
kv14	25	14787	https://channelpedia.epfl.ch/expdata/details/14787
kv14	25	14788	https://channelpedia.epfl.ch/expdata/details/14788
kv14	25	14789	https://channelpedia.epfl.ch/expdata/details/14789
kv14	25	14792	https://channelpedia.epfl.ch/expdata/details/14792
kv14	25	14793	https://channelpedia.epfl.ch/expdata/details/14793
kv14	25	14795	https://channelpedia.epfl.ch/expdata/details/14795
kv14	25	14797	https://channelpedia.epfl.ch/expdata/details/14797
kv14	25	14798	https://channelpedia.epfl.ch/expdata/details/14798
kv14	25	14800	https://channelpedia.epfl.ch/expdata/details/14800
kv14	25	14801	https://channelpedia.epfl.ch/expdata/details/14801
kv14	25	14802	https://channelpedia.epfl.ch/expdata/details/14802
kv14	25	14803	https://channelpedia.epfl.ch/expdata/details/14803
kv14	25	14804	https://channelpedia.epfl.ch/expdata/details/14804
kv14	25	14805	https://channelpedia.epfl.ch/expdata/details/14805
kv14	25	14806	https://channelpedia.epfl.ch/expdata/details/14806
kv14	25	14807	https://channelpedia.epfl.ch/expdata/details/14807
kv14	25	14808	https://channelpedia.epfl.ch/expdata/details/14808
kv14	25	14809	https://channelpedia.epfl.ch/expdata/details/14809
kv14	25	14810	https://channelpedia.epfl.ch/expdata/details/14810
kv14	25	14811	https://channelpedia.epfl.ch/expdata/details/14811
kv14	25	14812	https://channelpedia.epfl.ch/expdata/details/14812
kv14	25	14813	https://channelpedia.epfl.ch/expdata/details/14813
kv14	15	14883	https://channelpedia.epfl.ch/expdata/details/14883
kv14	15	14885	https://channelpedia.epfl.ch/expdata/details/14885
kv14	15	14889	https://channelpedia.epfl.ch/expdata/details/14889
kv14	15	14891	https://channelpedia.epfl.ch/expdata/details/14891
kv14	15	14892	https://channelpedia.epfl.ch/expdata/details/14892
kv14	15	14894	https://channelpedia.epfl.ch/expdata/details/14894
kv14	15	14895	https://channelpedia.epfl.ch/expdata/details/14895
kv14	15	14896	https://channelpedia.epfl.ch/expdata/details/14896
kv14	15	14897	https://channelpedia.epfl.ch/expdata/details/14897
kv14	15	14899	https://channelpedia.epfl.ch/expdata/details/14899
kv14	15	14900	https://channelpedia.epfl.ch/expdata/details/14900
kv14	15	14903	https://channelpedia.epfl.ch/expdata/details/14903
kv14	15	14904	https://channelpedia.epfl.ch/expdata/details/14904
kv14	15	14905	https://channelpedia.epfl.ch/expdata/details/14905
kv14	15	14911	https://channelpedia.epfl.ch/expdata/details/14911
kv14	15	14912	https://channelpedia.epfl.ch/expdata/details/14912
kv14	15	14913	https://channelpedia.epfl.ch/expdata/details/14913
kv14	25	21572	https://channelpedia.epfl.ch/expdata/details/21572
kv14	25	21573	https://channelpedia.epfl.ch/expdata/details/21573
kv14	25	21576	https://channelpedia.epfl.ch/expdata/details/21576
kv14	25	21578	https://channelpedia.epfl.ch/expdata/details/21578
kv14	25	21582	https://channelpedia.epfl.ch/expdata/details/21582
kv14	25	21584	https://channelpedia.epfl.ch/expdata/details/21584
kv14	25	21585	https://channelpedia.epfl.ch/expdata/details/21585
kv14	35	2512	https://channelpedia.epfl.ch/expdata/details/2512
kv14	35	2513	https://channelpedia.epfl.ch/expdata/details/2513
kv14	35	2515	https://channelpedia.epfl.ch/expdata/details/2515
kv14	35	2517	https://channelpedia.epfl.ch/expdata/details/2517
kv14	35	2518	https://channelpedia.epfl.ch/expdata/details/2518
kv14	35	2519	https://channelpedia.epfl.ch/expdata/details/2519
kv14	35	2520	https://channelpedia.epfl.ch/expdata/details/2520
kv14	35	2521	https://channelpedia.epfl.ch/expdata/details/2521
kv14	35	2522	https://channelpedia.epfl.ch/expdata/details/2522
kv14	35	2524	https://channelpedia.epfl.ch/expdata/details/2524
kv14	25	26931	https://channelpedia.epfl.ch/expdata/details/26931
kv14	25	26932	https://channelpedia.epfl.ch/expdata/details/26932
kv14	25	26933	https://channelpedia.epfl.ch/expdata/details/26933
kv14	25	26935	https://channelpedia.epfl.ch/expdata/details/26935
kv14	25	26936	https://channelpedia.epfl.ch/expdata/details/26936
kv14	25	26937	https://channelpedia.epfl.ch/expdata/details/26937
kv14	25	26938	https://channelpedia.epfl.ch/expdata/details/26938
kv14	25	26939	https://channelpedia.epfl.ch/expdata/details/26939
kv14	25	26940	https://channelpedia.epfl.ch/expdata/details/26940
kv14	25	26941	https://channelpedia.epfl.ch/expdata/details/26941
kv14	25	26942	https://channelpedia.epfl.ch/expdata/details/26942
kv14	25	26943	https://channelpedia.epfl.ch/expdata/details/26943
kv14	25	26944	https://channelpedia.epfl.ch/expdata/details/26944
kv14	25	26945	https://channelpedia.epfl.ch/expdata/details/26945
kv14	25	26947	https://channelpedia.epfl.ch/expdata/details/26947
kv14	25	26948	https://channelpedia.epfl.ch/expdata/details/26948
kv14	25	26949	https://channelpedia.epfl.ch/expdata/details/26949
kv14	25	26950	https://channelpedia.epfl.ch/expdata/details/26950
kv14	25	26951	https://channelpedia.epfl.ch/expdata/details/26951
kv14	25	26952	https://channelpedia.epfl.ch/expdata/details/26952
kv14	25	26953	https://channelpedia.epfl.ch/expdata/details/26953
kv14	25	26954	https://channelpedia.epfl.ch/expdata/details/26954
kv14	25	27154	https://channelpedia.epfl.ch/expdata/details/27154
kv14	25	27156	https://channelpedia.epfl.ch/expdata/details/27156
kv14	25	27157	https://channelpedia.epfl.ch/expdata/details/27157
kv14	25	27159	https://channelpedia.epfl.ch/expdata/details/27159
kv14	25	27160	https://channelpedia.epfl.ch/expdata/details/27160
kv14	25	27161	https://channelpedia.epfl.ch/expdata/details/27161
kv14	25	27162	https://channelpedia.epfl.ch/expdata/details/27162
kv14	25	27163	https://channelpedia.epfl.ch/expdata/details/27163
kv14	25	27164	https://channelpedia.epfl.ch/expdata/details/27164
kv14	25	27165	https://channelpedia.epfl.ch/expdata/details/27165
kv14	25	27166	https://channelpedia.epfl.ch/expdata/details/27166
kv14	25	27170	https://channelpedia.epfl.ch/expdata/details/27170
kv14	25	27172	https://channelpedia.epfl.ch/expdata/details/27172
kv14	25	27174	https://channelpedia.epfl.ch/expdata/details/27174
kv14	25	27175	https://channelpedia.epfl.ch/expdata/details/27175
kv14	25	27176	https://channelpedia.epfl.ch/expdata/details/27176
kv14	15	3105	https://channelpedia.epfl.ch/expdata/details/3105
kv14	15	3107	https://channelpedia.epfl.ch/expdata/details/3107
kv14	15	3108	https://channelpedia.epfl.ch/expdata/details/3108
kv14	15	3111	https://channelpedia.epfl.ch/expdata/details/3111
kv14	15	3112	https://channelpedia.epfl.ch/expdata/details/3112
kv14	15	3119	https://channelpedia.epfl.ch/expdata/details/3119
kv14	15	3180	https://channelpedia.epfl.ch/expdata/details/3180
kv14	15	3182	https://channelpedia.epfl.ch/expdata/details/3182
kv14	15	3183	https://channelpedia.epfl.ch/expdata/details/3183
kv14	15	3184	https://channelpedia.epfl.ch/expdata/details/3184
kv14	15	3185	https://channelpedia.epfl.ch/expdata/details/3185
kv14	15	3186	https://channelpedia.epfl.ch/expdata/details/3186
kv14	15	3189	https://channelpedia.epfl.ch/expdata/details/3189
kv14	25	7314	https://channelpedia.epfl.ch/expdata/details/7314
kv14	25	7315	https://channelpedia.epfl.ch/expdata/details/7315
kv14	25	7317	https://channelpedia.epfl.ch/expdata/details/7317
kv14	25	7318	https://channelpedia.epfl.ch/expdata/details/7318
kv14	25	7319	https://channelpedia.epfl.ch/expdata/details/7319
kv14	25	7320	https://channelpedia.epfl.ch/expdata/details/7320
kv14	25	7321	https://channelpedia.epfl.ch/expdata/details/7321
kv14	25	7322	https://channelpedia.epfl.ch/expdata/details/7322
kv14	25	7323	https://channelpedia.epfl.ch/expdata/details/7323
kv14	25	7325	https://channelpedia.epfl.ch/expdata/details/7325
kv14	25	7326	https://channelpedia.epfl.ch/expdata/details/7326
kv14	25	7328	https://channelpedia.epfl.ch/expdata/details/7328
kv14	25	7329	https://channelpedia.epfl.ch/expdata/details/7329
kv14	25	7330	https://channelpedia.epfl.ch/expdata/details/7330
kv14	25	7332	https://channelpedia.epfl.ch/expdata/details/7332
kv14	25	7333	https://channelpedia.epfl.ch/expdata/details/7333
kv14	25	7334	https://channelpedia.epfl.ch/expdata/details/7334
kv14	25	7336	https://channelpedia.epfl.ch/expdata/details/7336
kv14	25	7337	https://channelpedia.epfl.ch/expdata/details/7337
kv14	25	7338	https://channelpedia.epfl.ch/expdata/details/7338
kv14	25	7339	https://channelpedia.epfl.ch/expdata/details/7339
kv14	25	7340	https://channelpedia.epfl.ch/expdata/details/7340
kv14	25	7341	https://channelpedia.epfl.ch/expdata/details/7341
kv14	25	7342	https://channelpedia.epfl.ch/expdata/details/7342
kv14	25	7343	https://channelpedia.epfl.ch/expdata/details/7343
kv14	25	7345	https://channelpedia.epfl.ch/expdata/details/7345
kv14	25	7346	https://channelpedia.epfl.ch/expdata/details/7346
kv14	25	7347	https://channelpedia.epfl.ch/expdata/details/7347
kv14	25	7349	https://channelpedia.epfl.ch/expdata/details/7349
kv14	25	7350	https://channelpedia.epfl.ch/expdata/details/7350
kv14	25	7354	https://channelpedia.epfl.ch/expdata/details/7354
kv14	25	7355	https://channelpedia.epfl.ch/expdata/details/7355
kv14	25	7357	https://channelpedia.epfl.ch/expdata/details/7357
kv14	25	7358	https://channelpedia.epfl.ch/expdata/details/7358
kv14	25	7359	https://channelpedia.epfl.ch/expdata/details/7359
kv14	25	7361	https://channelpedia.epfl.ch/expdata/details/7361
kv14	15	7738	https://channelpedia.epfl.ch/expdata/details/7738
kv14	15	7739	https://channelpedia.epfl.ch/expdata/details/7739
kv14	15	7742	https://channelpedia.epfl.ch/expdata/details/7742
kv14	15	7746	https://channelpedia.epfl.ch/expdata/details/7746
kv14	15	7747	https://channelpedia.epfl.ch/expdata/details/7747
kv14	15	7748	https://channelpedia.epfl.ch/expdata/details/7748
kv14	15	7749	https://channelpedia.epfl.ch/expdata/details/7749
kv14	15	7750	https://channelpedia.epfl.ch/expdata/details/7750
kv14	15	7752	https://channelpedia.epfl.ch/expdata/details/7752
kv14	15	7754	https://channelpedia.epfl.ch/expdata/details/7754
kv14	15	7756	https://channelpedia.epfl.ch/expdata/details/7756
kv14	15	7757	https://channelpedia.epfl.ch/expdata/details/7757
kv14	15	7759	https://channelpedia.epfl.ch/expdata/details/7759
kv14	15	7761	https://channelpedia.epfl.ch/expdata/details/7761
kv14	35	7862	https://channelpedia.epfl.ch/expdata/details/7862
kv14	35	7864	https://channelpedia.epfl.ch/expdata/details/7864
kv14	35	7865	https://channelpedia.epfl.ch/expdata/details/7865
kv14	35	7867	https://channelpedia.epfl.ch/expdata/details/7867
kv14	35	7869	https://channelpedia.epfl.ch/expdata/details/7869
kv14	35	7870	https://channelpedia.epfl.ch/expdata/details/7870
kv14	35	7873	https://channelpedia.epfl.ch/expdata/details/7873
kv14	35	7874	https://channelpedia.epfl.ch/expdata/details/7874
kv14	35	7877	https://channelpedia.epfl.ch/expdata/details/7877
kv14	35	7880	https://channelpedia.epfl.ch/expdata/details/7880
kv14	35	7883	https://channelpedia.epfl.ch/expdata/details/7883
kv14	35	7884	https://channelpedia.epfl.ch/expdata/details/7884
kv14	35	7885	https://channelpedia.epfl.ch/expdata/details/7885
kv14	35	7887	https://channelpedia.epfl.ch/expdata/details/7887
kv14	35	7888	https://channelpedia.epfl.ch/expdata/details/7888
kv14	35	7889	https://channelpedia.epfl.ch/expdata/details/7889
kv14	35	7892	https://channelpedia.epfl.ch/expdata/details/7892
kv14	35	7894	https://channelpedia.epfl.ch/expdata/details/7894
kv14	35	7897	https://channelpedia.epfl.ch/expdata/details/7897
kv14	35	7898	https://channelpedia.epfl.ch/expdata/details/7898
kv14	35	7899	https://channelpedia.epfl.ch/expdata/details/7899
kv14	35	7900	https://channelpedia.epfl.ch/expdata/details/7900
kv14	35	7901	https://channelpedia.epfl.ch/expdata/details/7901
kv14	35	7902	https://channelpedia.epfl.ch/expdata/details/7902
kv14	35	7904	https://channelpedia.epfl.ch/expdata/details/7904
kv14	35	7905	https://channelpedia.epfl.ch/expdata/details/7905
kv14	35	7906	https://channelpedia.epfl.ch/expdata/details/7906
kv14	35	7907	https://channelpedia.epfl.ch/expdata/details/7907
kv14	35	7908	https://channelpedia.epfl.ch/expdata/details/7908
kv14	35	7909	https://channelpedia.epfl.ch/expdata/details/7909
kv14	35	7910	https://channelpedia.epfl.ch/expdata/details/7910
kv14	35	7911	https://channelpedia.epfl.ch/expdata/details/7911
kv14	35	7913	https://channelpedia.epfl.ch/expdata/details/7913
kv14	35	7916	https://channelpedia.epfl.ch/expdata/details/7916
kv14	35	7917	https://channelpedia.epfl.ch/expdata/details/7917
kv15	25	19490	https://channelpedia.epfl.ch/expdata/details/19490
kv15	25	19491	https://channelpedia.epfl.ch/expdata/details/19491
kv15	25	19493	https://channelpedia.epfl.ch/expdata/details/19493
kv15	25	19494	https://channelpedia.epfl.ch/expdata/details/19494
kv15	25	19495	https://channelpedia.epfl.ch/expdata/details/19495
kv15	25	19496	https://channelpedia.epfl.ch/expdata/details/19496
kv15	25	19497	https://channelpedia.epfl.ch/expdata/details/19497
kv15	25	19499	https://channelpedia.epfl.ch/expdata/details/19499
kv15	25	19500	https://channelpedia.epfl.ch/expdata/details/19500
kv15	25	19501	https://channelpedia.epfl.ch/expdata/details/19501
kv15	25	19504	https://channelpedia.epfl.ch/expdata/details/19504
kv15	25	20898	https://channelpedia.epfl.ch/expdata/details/20898
kv15	25	20899	https://channelpedia.epfl.ch/expdata/details/20899
kv15	25	20900	https://channelpedia.epfl.ch/expdata/details/20900
kv15	25	20901	https://channelpedia.epfl.ch/expdata/details/20901
kv15	25	20902	https://channelpedia.epfl.ch/expdata/details/20902
kv15	25	20903	https://channelpedia.epfl.ch/expdata/details/20903
kv15	25	20904	https://channelpedia.epfl.ch/expdata/details/20904
kv15	25	20905	https://channelpedia.epfl.ch/expdata/details/20905
kv15	25	20907	https://channelpedia.epfl.ch/expdata/details/20907
kv15	25	20908	https://channelpedia.epfl.ch/expdata/details/20908
kv15	25	20909	https://channelpedia.epfl.ch/expdata/details/20909
kv15	25	20910	https://channelpedia.epfl.ch/expdata/details/20910
kv15	25	20911	https://channelpedia.epfl.ch/expdata/details/20911
kv15	25	20912	https://channelpedia.epfl.ch/expdata/details/20912
kv15	25	20913	https://channelpedia.epfl.ch/expdata/details/20913
kv15	25	20914	https://channelpedia.epfl.ch/expdata/details/20914
kv15	25	20915	https://channelpedia.epfl.ch/expdata/details/20915
kv15	25	20916	https://channelpedia.epfl.ch/expdata/details/20916
kv15	25	20917	https://channelpedia.epfl.ch/expdata/details/20917
kv15	25	20918	https://channelpedia.epfl.ch/expdata/details/20918
kv15	25	20919	https://channelpedia.epfl.ch/expdata/details/20919
kv15	25	20920	https://channelpedia.epfl.ch/expdata/details/20920
kv15	25	20921	https://channelpedia.epfl.ch/expdata/details/20921
kv15	25	20922	https://channelpedia.epfl.ch/expdata/details/20922
kv15	25	20923	https://channelpedia.epfl.ch/expdata/details/20923
kv15	25	20924	https://channelpedia.epfl.ch/expdata/details/20924
kv15	25	20926	https://channelpedia.epfl.ch/expdata/details/20926
kv15	25	20927	https://channelpedia.epfl.ch/expdata/details/20927
kv15	25	20928	https://channelpedia.epfl.ch/expdata/details/20928
kv15	15	2173	https://channelpedia.epfl.ch/expdata/details/2173
kv15	15	2175	https://channelpedia.epfl.ch/expdata/details/2175
kv15	15	2178	https://channelpedia.epfl.ch/expdata/details/2178
kv15	15	2179	https://channelpedia.epfl.ch/expdata/details/2179
kv15	15	2181	https://channelpedia.epfl.ch/expdata/details/2181
kv15	15	2182	https://channelpedia.epfl.ch/expdata/details/2182
kv15	15	2183	https://channelpedia.epfl.ch/expdata/details/2183
kv15	15	2184	https://channelpedia.epfl.ch/expdata/details/2184
kv15	15	2186	https://channelpedia.epfl.ch/expdata/details/2186
kv15	15	2187	https://channelpedia.epfl.ch/expdata/details/2187
kv15	15	2189	https://channelpedia.epfl.ch/expdata/details/2189
kv15	15	2191	https://channelpedia.epfl.ch/expdata/details/2191
kv15	15	2192	https://channelpedia.epfl.ch/expdata/details/2192
kv15	15	2194	https://channelpedia.epfl.ch/expdata/details/2194
kv15	15	2195	https://channelpedia.epfl.ch/expdata/details/2195
kv15	15	2196	https://channelpedia.epfl.ch/expdata/details/2196
kv15	15	2198	https://channelpedia.epfl.ch/expdata/details/2198
kv15	15	2201	https://channelpedia.epfl.ch/expdata/details/2201
kv15	35	2203	https://channelpedia.epfl.ch/expdata/details/2203
kv15	35	2205	https://channelpedia.epfl.ch/expdata/details/2205
kv15	35	2206	https://channelpedia.epfl.ch/expdata/details/2206
kv15	35	2207	https://channelpedia.epfl.ch/expdata/details/2207
kv15	35	2210	https://channelpedia.epfl.ch/expdata/details/2210
kv15	35	2211	https://channelpedia.epfl.ch/expdata/details/2211
kv15	35	2213	https://channelpedia.epfl.ch/expdata/details/2213
kv15	35	2221	https://channelpedia.epfl.ch/expdata/details/2221
kv15	35	2223	https://channelpedia.epfl.ch/expdata/details/2223
kv15	35	2224	https://channelpedia.epfl.ch/expdata/details/2224
kv15	35	2226	https://channelpedia.epfl.ch/expdata/details/2226
kv15	35	2227	https://channelpedia.epfl.ch/expdata/details/2227
kv15	35	2228	https://channelpedia.epfl.ch/expdata/details/2228
kv15	35	2229	https://channelpedia.epfl.ch/expdata/details/2229
kv15	35	2230	https://channelpedia.epfl.ch/expdata/details/2230
kv15	25	2347	https://channelpedia.epfl.ch/expdata/details/2347
kv15	25	2348	https://channelpedia.epfl.ch/expdata/details/2348
kv15	25	2350	https://channelpedia.epfl.ch/expdata/details/2350
kv15	25	2351	https://channelpedia.epfl.ch/expdata/details/2351
kv15	25	2352	https://channelpedia.epfl.ch/expdata/details/2352
kv15	25	2353	https://channelpedia.epfl.ch/expdata/details/2353
kv15	25	26637	https://channelpedia.epfl.ch/expdata/details/26637
kv15	25	26638	https://channelpedia.epfl.ch/expdata/details/26638
kv15	25	26640	https://channelpedia.epfl.ch/expdata/details/26640
kv15	25	26641	https://channelpedia.epfl.ch/expdata/details/26641
kv15	25	26642	https://channelpedia.epfl.ch/expdata/details/26642
kv15	25	26643	https://channelpedia.epfl.ch/expdata/details/26643
kv15	25	26644	https://channelpedia.epfl.ch/expdata/details/26644
kv15	25	26645	https://channelpedia.epfl.ch/expdata/details/26645
kv15	25	26647	https://channelpedia.epfl.ch/expdata/details/26647
kv15	25	26648	https://channelpedia.epfl.ch/expdata/details/26648
kv15	25	26649	https://channelpedia.epfl.ch/expdata/details/26649
kv15	25	26650	https://channelpedia.epfl.ch/expdata/details/26650
kv15	25	26651	https://channelpedia.epfl.ch/expdata/details/26651
kv15	25	26652	https://channelpedia.epfl.ch/expdata/details/26652
kv15	25	26653	https://channelpedia.epfl.ch/expdata/details/26653
kv15	25	26654	https://channelpedia.epfl.ch/expdata/details/26654
kv15	25	26655	https://channelpedia.epfl.ch/expdata/details/26655
kv15	25	26656	https://channelpedia.epfl.ch/expdata/details/26656
kv15	25	26657	https://channelpedia.epfl.ch/expdata/details/26657
kv15	25	26658	https://channelpedia.epfl.ch/expdata/details/26658
kv15	25	26659	https://channelpedia.epfl.ch/expdata/details/26659
kv15	25	26660	https://channelpedia.epfl.ch/expdata/details/26660
kv15	25	26661	https://channelpedia.epfl.ch/expdata/details/26661
kv15	25	26662	https://channelpedia.epfl.ch/expdata/details/26662
kv15	25	26663	https://channelpedia.epfl.ch/expdata/details/26663
kv15	25	26664	https://channelpedia.epfl.ch/expdata/details/26664
kv15	25	26666	https://channelpedia.epfl.ch/expdata/details/26666
kv15	25	26667	https://channelpedia.epfl.ch/expdata/details/26667
kv15	25	26668	https://channelpedia.epfl.ch/expdata/details/26668
kv15	25	26755	https://channelpedia.epfl.ch/expdata/details/26755
kv15	25	26756	https://channelpedia.epfl.ch/expdata/details/26756
kv15	25	26757	https://channelpedia.epfl.ch/expdata/details/26757
kv15	25	26758	https://channelpedia.epfl.ch/expdata/details/26758
kv15	25	26760	https://channelpedia.epfl.ch/expdata/details/26760
kv15	25	26761	https://channelpedia.epfl.ch/expdata/details/26761
kv15	25	26762	https://channelpedia.epfl.ch/expdata/details/26762
kv15	25	26763	https://channelpedia.epfl.ch/expdata/details/26763
kv15	25	26765	https://channelpedia.epfl.ch/expdata/details/26765
kv15	25	26766	https://channelpedia.epfl.ch/expdata/details/26766
kv15	25	26767	https://channelpedia.epfl.ch/expdata/details/26767
kv15	25	26768	https://channelpedia.epfl.ch/expdata/details/26768
kv15	25	26769	https://channelpedia.epfl.ch/expdata/details/26769
kv15	25	26770	https://channelpedia.epfl.ch/expdata/details/26770
kv15	25	26771	https://channelpedia.epfl.ch/expdata/details/26771
kv15	25	26772	https://channelpedia.epfl.ch/expdata/details/26772
kv15	25	28671	https://channelpedia.epfl.ch/expdata/details/28671
kv15	25	28672	https://channelpedia.epfl.ch/expdata/details/28672
kv15	25	28675	https://channelpedia.epfl.ch/expdata/details/28675
kv15	25	28677	https://channelpedia.epfl.ch/expdata/details/28677
kv15	25	28678	https://channelpedia.epfl.ch/expdata/details/28678
kv15	25	28679	https://channelpedia.epfl.ch/expdata/details/28679
kv15	25	28680	https://channelpedia.epfl.ch/expdata/details/28680
kv15	25	28682	https://channelpedia.epfl.ch/expdata/details/28682
kv15	25	28685	https://channelpedia.epfl.ch/expdata/details/28685
kv15	25	28686	https://channelpedia.epfl.ch/expdata/details/28686
kv15	25	28687	https://channelpedia.epfl.ch/expdata/details/28687
kv15	25	28688	https://channelpedia.epfl.ch/expdata/details/28688
kv15	25	28689	https://channelpedia.epfl.ch/expdata/details/28689
kv15	25	28690	https://channelpedia.epfl.ch/expdata/details/28690
kv15	25	28691	https://channelpedia.epfl.ch/expdata/details/28691
kv15	25	28692	https://channelpedia.epfl.ch/expdata/details/28692
kv15	25	28693	https://channelpedia.epfl.ch/expdata/details/28693
kv15	25	28694	https://channelpedia.epfl.ch/expdata/details/28694
kv15	25	28695	https://channelpedia.epfl.ch/expdata/details/28695
kv15	25	28697	https://channelpedia.epfl.ch/expdata/details/28697
kv15	25	28699	https://channelpedia.epfl.ch/expdata/details/28699
kv15	25	28700	https://channelpedia.epfl.ch/expdata/details/28700
kv15	25	28701	https://channelpedia.epfl.ch/expdata/details/28701
kv15	25	28702	https://channelpedia.epfl.ch/expdata/details/28702
kv15	25	28703	https://channelpedia.epfl.ch/expdata/details/28703
kv15	25	28705	https://channelpedia.epfl.ch/expdata/details/28705
kv15	25	28706	https://channelpedia.epfl.ch/expdata/details/28706
kv15	35	6598	https://channelpedia.epfl.ch/expdata/details/6598
kv15	35	6603	https://channelpedia.epfl.ch/expdata/details/6603
kv15	35	6604	https://channelpedia.epfl.ch/expdata/details/6604
kv15	35	6606	https://channelpedia.epfl.ch/expdata/details/6606
kv15	35	6607	https://channelpedia.epfl.ch/expdata/details/6607
kv15	35	6610	https://channelpedia.epfl.ch/expdata/details/6610
kv15	35	6611	https://channelpedia.epfl.ch/expdata/details/6611
kv15	35	6613	https://channelpedia.epfl.ch/expdata/details/6613
kv15	35	6614	https://channelpedia.epfl.ch/expdata/details/6614
kv15	35	6617	https://channelpedia.epfl.ch/expdata/details/6617
kv15	35	6618	https://channelpedia.epfl.ch/expdata/details/6618
kv15	35	6622	https://channelpedia.epfl.ch/expdata/details/6622
kv15	35	6623	https://channelpedia.epfl.ch/expdata/details/6623
kv15	35	6626	https://channelpedia.epfl.ch/expdata/details/6626
kv15	35	6629	https://channelpedia.epfl.ch/expdata/details/6629
kv15	35	6632	https://channelpedia.epfl.ch/expdata/details/6632
kv15	35	6636	https://channelpedia.epfl.ch/expdata/details/6636
kv15	35	6640	https://channelpedia.epfl.ch/expdata/details/6640
kv15	25	7146	https://channelpedia.epfl.ch/expdata/details/7146
kv15	25	7147	https://channelpedia.epfl.ch/expdata/details/7147
kv15	25	7148	https://channelpedia.epfl.ch/expdata/details/7148
kv15	25	7150	https://channelpedia.epfl.ch/expdata/details/7150
kv15	25	7151	https://channelpedia.epfl.ch/expdata/details/7151
kv15	25	7154	https://channelpedia.epfl.ch/expdata/details/7154
kv15	25	7156	https://channelpedia.epfl.ch/expdata/details/7156
kv15	25	7157	https://channelpedia.epfl.ch/expdata/details/7157
kv15	25	7158	https://channelpedia.epfl.ch/expdata/details/7158
kv15	25	7159	https://channelpedia.epfl.ch/expdata/details/7159
kv15	25	7160	https://channelpedia.epfl.ch/expdata/details/7160
kv15	25	7162	https://channelpedia.epfl.ch/expdata/details/7162
kv15	25	7164	https://channelpedia.epfl.ch/expdata/details/7164
kv15	25	7166	https://channelpedia.epfl.ch/expdata/details/7166
kv15	25	7170	https://channelpedia.epfl.ch/expdata/details/7170
kv15	25	7172	https://channelpedia.epfl.ch/expdata/details/7172
kv15	15	7211	https://channelpedia.epfl.ch/expdata/details/7211
kv15	15	7212	https://channelpedia.epfl.ch/expdata/details/7212
kv15	15	7214	https://channelpedia.epfl.ch/expdata/details/7214
kv15	15	7217	https://channelpedia.epfl.ch/expdata/details/7217
kv15	15	7218	https://channelpedia.epfl.ch/expdata/details/7218
kv15	15	7219	https://channelpedia.epfl.ch/expdata/details/7219
kv15	15	7220	https://channelpedia.epfl.ch/expdata/details/7220
kv15	15	7221	https://channelpedia.epfl.ch/expdata/details/7221
kv15	15	7222	https://channelpedia.epfl.ch/expdata/details/7222
kv15	15	7223	https://channelpedia.epfl.ch/expdata/details/7223
kv15	15	7224	https://channelpedia.epfl.ch/expdata/details/7224
kv15	15	7225	https://channelpedia.epfl.ch/expdata/details/7225
kv15	15	7228	https://channelpedia.epfl.ch/expdata/details/7228
kv15	15	7230	https://channelpedia.epfl.ch/expdata/details/7230
kv15	15	7233	https://channelpedia.epfl.ch/expdata/details/7233
kv15	15	7234	https://channelpedia.epfl.ch/expdata/details/7234
kv15	15	7235	https://channelpedia.epfl.ch/expdata/details/7235
kv15	15	7236	https://channelpedia.epfl.ch/expdata/details/7236
kv15	15	7237	https://channelpedia.epfl.ch/expdata/details/7237
kv15	25	7290	https://channelpedia.epfl.ch/expdata/details/7290
kv15	25	7291	https://channelpedia.epfl.ch/expdata/details/7291
kv15	25	7292	https://channelpedia.epfl.ch/expdata/details/7292
kv15	25	7293	https://channelpedia.epfl.ch/expdata/details/7293
kv15	25	7294	https://channelpedia.epfl.ch/expdata/details/7294
kv15	25	7296	https://channelpedia.epfl.ch/expdata/details/7296
kv15	25	7297	https://channelpedia.epfl.ch/expdata/details/7297
kv15	25	7299	https://channelpedia.epfl.ch/expdata/details/7299
kv15	25	7300	https://channelpedia.epfl.ch/expdata/details/7300
kv15	25	7301	https://channelpedia.epfl.ch/expdata/details/7301
kv15	25	7302	https://channelpedia.epfl.ch/expdata/details/7302
kv15	25	7303	https://channelpedia.epfl.ch/expdata/details/7303
kv15	25	7304	https://channelpedia.epfl.ch/expdata/details/7304
kv15	25	7305	https://channelpedia.epfl.ch/expdata/details/7305
kv15	25	7306	https://channelpedia.epfl.ch/expdata/details/7306
kv15	25	7307	https://channelpedia.epfl.ch/expdata/details/7307
kv15	25	7308	https://channelpedia.epfl.ch/expdata/details/7308
kv15	25	7309	https://channelpedia.epfl.ch/expdata/details/7309
kv15	25	7310	https://channelpedia.epfl.ch/expdata/details/7310
kv15	25	7311	https://channelpedia.epfl.ch/expdata/details/7311
kv15	25	7312	https://channelpedia.epfl.ch/expdata/details/7312
kv15	25	7313	https://channelpedia.epfl.ch/expdata/details/7313
kv15	25	9846	https://channelpedia.epfl.ch/expdata/details/9846
kv15	25	9848	https://channelpedia.epfl.ch/expdata/details/9848
kv15	25	9849	https://channelpedia.epfl.ch/expdata/details/9849
kv15	25	9850	https://channelpedia.epfl.ch/expdata/details/9850
kv15	25	9853	https://channelpedia.epfl.ch/expdata/details/9853
kv15	25	9854	https://channelpedia.epfl.ch/expdata/details/9854
kv15	25	9855	https://channelpedia.epfl.ch/expdata/details/9855
kv15	25	9856	https://channelpedia.epfl.ch/expdata/details/9856
kv15	25	9857	https://channelpedia.epfl.ch/expdata/details/9857
kv15	25	9858	https://channelpedia.epfl.ch/expdata/details/9858
kv15	25	9859	https://channelpedia.epfl.ch/expdata/details/9859
kv15	25	9861	https://channelpedia.epfl.ch/expdata/details/9861
kv15	25	9862	https://channelpedia.epfl.ch/expdata/details/9862
kv15	25	9863	https://channelpedia.epfl.ch/expdata/details/9863
kv15	25	9864	https://channelpedia.epfl.ch/expdata/details/9864
kv15	25	9865	https://channelpedia.epfl.ch/expdata/details/9865
kv15	25	9866	https://channelpedia.epfl.ch/expdata/details/9866
kv15	25	9869	https://channelpedia.epfl.ch/expdata/details/9869
kv15	25	9871	https://channelpedia.epfl.ch/expdata/details/9871
kv15	25	9872	https://channelpedia.epfl.ch/expdata/details/9872
kv15	25	9875	https://channelpedia.epfl.ch/expdata/details/9875
kv15	25	9876	https://channelpedia.epfl.ch/expdata/details/9876
kv15	25	9877	https://channelpedia.epfl.ch/expdata/details/9877
kv16	35	2526	https://channelpedia.epfl.ch/expdata/details/2526
kv16	35	2527	https://channelpedia.epfl.ch/expdata/details/2527
kv16	35	2528	https://channelpedia.epfl.ch/expdata/details/2528
kv16	35	2529	https://channelpedia.epfl.ch/expdata/details/2529
kv16	35	2530	https://channelpedia.epfl.ch/expdata/details/2530
kv16	35	2531	https://channelpedia.epfl.ch/expdata/details/2531
kv16	35	2532	https://channelpedia.epfl.ch/expdata/details/2532
kv16	35	2533	https://channelpedia.epfl.ch/expdata/details/2533
kv16	35	2534	https://channelpedia.epfl.ch/expdata/details/2534
kv16	35	2535	https://channelpedia.epfl.ch/expdata/details/2535
kv16	35	2537	https://channelpedia.epfl.ch/expdata/details/2537
kv16	35	2538	https://channelpedia.epfl.ch/expdata/details/2538
kv16	35	2539	https://channelpedia.epfl.ch/expdata/details/2539
kv16	35	2540	https://channelpedia.epfl.ch/expdata/details/2540
kv16	35	2541	https://channelpedia.epfl.ch/expdata/details/2541
kv16	35	2542	https://channelpedia.epfl.ch/expdata/details/2542
kv16	35	2543	https://channelpedia.epfl.ch/expdata/details/2543
kv16	35	2545	https://channelpedia.epfl.ch/expdata/details/2545
kv16	35	2546	https://channelpedia.epfl.ch/expdata/details/2546
kv16	35	2547	https://channelpedia.epfl.ch/expdata/details/2547
kv16	35	2548	https://channelpedia.epfl.ch/expdata/details/2548
kv16	15	3134	https://channelpedia.epfl.ch/expdata/details/3134
kv16	15	3136	https://channelpedia.epfl.ch/expdata/details/3136
kv16	15	3139	https://channelpedia.epfl.ch/expdata/details/3139
kv16	15	3140	https://channelpedia.epfl.ch/expdata/details/3140
kv16	15	3142	https://channelpedia.epfl.ch/expdata/details/3142
kv16	15	3143	https://channelpedia.epfl.ch/expdata/details/3143
kv16	15	3144	https://channelpedia.epfl.ch/expdata/details/3144
kv16	15	3146	https://channelpedia.epfl.ch/expdata/details/3146
kv16	15	7702	https://channelpedia.epfl.ch/expdata/details/7702
kv16	15	7704	https://channelpedia.epfl.ch/expdata/details/7704
kv16	15	7706	https://channelpedia.epfl.ch/expdata/details/7706
kv16	15	7707	https://channelpedia.epfl.ch/expdata/details/7707
kv16	15	7708	https://channelpedia.epfl.ch/expdata/details/7708
kv16	15	7709	https://channelpedia.epfl.ch/expdata/details/7709
kv16	15	7710	https://channelpedia.epfl.ch/expdata/details/7710
kv16	15	7712	https://channelpedia.epfl.ch/expdata/details/7712
kv16	15	7713	https://channelpedia.epfl.ch/expdata/details/7713
kv16	15	7714	https://channelpedia.epfl.ch/expdata/details/7714
kv16	15	7715	https://channelpedia.epfl.ch/expdata/details/7715
kv16	15	7716	https://channelpedia.epfl.ch/expdata/details/7716
kv16	15	7718	https://channelpedia.epfl.ch/expdata/details/7718
kv16	15	7719	https://channelpedia.epfl.ch/expdata/details/7719
kv16	15	7720	https://channelpedia.epfl.ch/expdata/details/7720
kv16	15	7721	https://channelpedia.epfl.ch/expdata/details/7721
kv16	15	7722	https://channelpedia.epfl.ch/expdata/details/7722
kv16	15	7723	https://channelpedia.epfl.ch/expdata/details/7723
kv16	15	7725	https://channelpedia.epfl.ch/expdata/details/7725
kv16	15	7726	https://channelpedia.epfl.ch/expdata/details/7726
kv16	15	7727	https://channelpedia.epfl.ch/expdata/details/7727
kv16	15	7728	https://channelpedia.epfl.ch/expdata/details/7728
kv16	15	7730	https://channelpedia.epfl.ch/expdata/details/7730
kv16	15	7731	https://channelpedia.epfl.ch/expdata/details/7731
kv16	15	7733	https://channelpedia.epfl.ch/expdata/details/7733
kv16	15	7734	https://channelpedia.epfl.ch/expdata/details/7734
kv16	15	7737	https://channelpedia.epfl.ch/expdata/details/7737
kv16	25	7762	https://channelpedia.epfl.ch/expdata/details/7762
kv16	25	7764	https://channelpedia.epfl.ch/expdata/details/7764
kv16	25	7765	https://channelpedia.epfl.ch/expdata/details/7765
kv16	25	7766	https://channelpedia.epfl.ch/expdata/details/7766
kv16	25	7767	https://channelpedia.epfl.ch/expdata/details/7767
kv16	25	7770	https://channelpedia.epfl.ch/expdata/details/7770
kv16	25	7772	https://channelpedia.epfl.ch/expdata/details/7772
kv16	25	7774	https://channelpedia.epfl.ch/expdata/details/7774
kv16	25	7777	https://channelpedia.epfl.ch/expdata/details/7777
kv16	25	7779	https://channelpedia.epfl.ch/expdata/details/7779
kv16	25	7781	https://channelpedia.epfl.ch/expdata/details/7781
kv16	25	7783	https://channelpedia.epfl.ch/expdata/details/7783
kv16	25	7784	https://channelpedia.epfl.ch/expdata/details/7784
kv16	25	7786	https://channelpedia.epfl.ch/expdata/details/7786
kv16	25	7787	https://channelpedia.epfl.ch/expdata/details/7787
kv16	25	7789	https://channelpedia.epfl.ch/expdata/details/7789
kv16	25	7790	https://channelpedia.epfl.ch/expdata/details/7790
kv16	25	7791	https://channelpedia.epfl.ch/expdata/details/7791
kv16	25	7792	https://channelpedia.epfl.ch/expdata/details/7792
kv16	25	7793	https://channelpedia.epfl.ch/expdata/details/7793
kv16	25	7794	https://channelpedia.epfl.ch/expdata/details/7794
kv16	25	7799	https://channelpedia.epfl.ch/expdata/details/7799
kv16	25	7800	https://channelpedia.epfl.ch/expdata/details/7800
kv16	25	7808	https://channelpedia.epfl.ch/expdata/details/7808
kv16	25	7812	https://channelpedia.epfl.ch/expdata/details/7812
kv16	25	7813	https://channelpedia.epfl.ch/expdata/details/7813
kv16	25	7814	https://channelpedia.epfl.ch/expdata/details/7814
kv16	25	7815	https://channelpedia.epfl.ch/expdata/details/7815
kv16	25	7816	https://channelpedia.epfl.ch/expdata/details/7816
kv16	25	7817	https://channelpedia.epfl.ch/expdata/details/7817
kv16	25	7818	https://channelpedia.epfl.ch/expdata/details/7818
kv16	25	7819	https://channelpedia.epfl.ch/expdata/details/7819
kv16	25	7820	https://channelpedia.epfl.ch/expdata/details/7820
kv16	25	7821	https://channelpedia.epfl.ch/expdata/details/7821
kv16	25	7822	https://channelpedia.epfl.ch/expdata/details/7822
kv16	25	7823	https://channelpedia.epfl.ch/expdata/details/7823
kv16	25	7824	https://channelpedia.epfl.ch/expdata/details/7824
kv16	25	7825	https://channelpedia.epfl.ch/expdata/details/7825
kv16	35	7923	https://channelpedia.epfl.ch/expdata/details/7923
kv16	35	7925	https://channelpedia.epfl.ch/expdata/details/7925
kv16	35	7927	https://channelpedia.epfl.ch/expdata/details/7927
kv16	35	7932	https://channelpedia.epfl.ch/expdata/details/7932
kv16	35	7936	https://channelpedia.epfl.ch/expdata/details/7936
kv16	35	7938	https://channelpedia.epfl.ch/expdata/details/7938
kv16	35	7940	https://channelpedia.epfl.ch/expdata/details/7940
kv16	35	7941	https://channelpedia.epfl.ch/expdata/details/7941
kv16	35	7943	https://channelpedia.epfl.ch/expdata/details/7943
kv16	35	7944	https://channelpedia.epfl.ch/expdata/details/7944
kv16	35	7945	https://channelpedia.epfl.ch/expdata/details/7945
kv16	35	7948	https://channelpedia.epfl.ch/expdata/details/7948
kv16	35	7949	https://channelpedia.epfl.ch/expdata/details/7949
kv16	35	7951	https://channelpedia.epfl.ch/expdata/details/7951
kv16	35	7952	https://channelpedia.epfl.ch/expdata/details/7952
kv16	35	7953	https://channelpedia.epfl.ch/expdata/details/7953
kv16	25	9939	https://channelpedia.epfl.ch/expdata/details/9939
kv16	25	9941	https://channelpedia.epfl.ch/expdata/details/9941
kv16	25	9943	https://channelpedia.epfl.ch/expdata/details/9943
kv16	25	9946	https://channelpedia.epfl.ch/expdata/details/9946
kv16	25	9947	https://channelpedia.epfl.ch/expdata/details/9947
kv16	25	9948	https://channelpedia.epfl.ch/expdata/details/9948
kv16	25	9949	https://channelpedia.epfl.ch/expdata/details/9949
kv16	25	9950	https://channelpedia.epfl.ch/expdata/details/9950
kv16	25	9951	https://channelpedia.epfl.ch/expdata/details/9951
kv16	25	9952	https://channelpedia.epfl.ch/expdata/details/9952
kv16	25	9953	https://channelpedia.epfl.ch/expdata/details/9953
kv16	25	9956	https://channelpedia.epfl.ch/expdata/details/9956
kv16	25	9958	https://channelpedia.epfl.ch/expdata/details/9958
kv16	25	9959	https://channelpedia.epfl.ch/expdata/details/9959
kv16	25	9960	https://channelpedia.epfl.ch/expdata/details/9960
kv16	25	9962	https://channelpedia.epfl.ch/expdata/details/9962
kv16	25	9964	https://channelpedia.epfl.ch/expdata/details/9964
kv16	25	9965	https://channelpedia.epfl.ch/expdata/details/9965
kv16	25	9966	https://channelpedia.epfl.ch/expdata/details/9966
kv16	25	9968	https://channelpedia.epfl.ch/expdata/details/9968
kv16	25	9969	https://channelpedia.epfl.ch/expdata/details/9969
kv16	25	9970	https://channelpedia.epfl.ch/expdata/details/9970
kv16	25	9972	https://channelpedia.epfl.ch/expdata/details/9972
kv16	25	9973	https://channelpedia.epfl.ch/expdata/details/9973
kv18	25	24425	https://channelpedia.epfl.ch/expdata/details/24425
kv18	25	24428	https://channelpedia.epfl.ch/expdata/details/24428
kv18	25	24431	https://channelpedia.epfl.ch/expdata/details/24431
kv18	25	24436	https://channelpedia.epfl.ch/expdata/details/24436
kv18	25	24445	https://channelpedia.epfl.ch/expdata/details/24445
kv18	35	24501	https://channelpedia.epfl.ch/expdata/details/24501
kv18	35	24506	https://channelpedia.epfl.ch/expdata/details/24506
kv18	15	24583	https://channelpedia.epfl.ch/expdata/details/24583
kv18	15	24585	https://channelpedia.epfl.ch/expdata/details/24585
kv18	15	24588	https://channelpedia.epfl.ch/expdata/details/24588
kv18	15	24589	https://channelpedia.epfl.ch/expdata/details/24589
kv18	15	24592	https://channelpedia.epfl.ch/expdata/details/24592
kv18	15	24604	https://channelpedia.epfl.ch/expdata/details/24604
kv18	15	24605	https://channelpedia.epfl.ch/expdata/details/24605
kv18	15	24606	https://channelpedia.epfl.ch/expdata/details/24606
kv18	15	24615	https://channelpedia.epfl.ch/expdata/details/24615
kv18	15	24634	https://channelpedia.epfl.ch/expdata/details/24634
kv18	25	24641	https://channelpedia.epfl.ch/expdata/details/24641
kv18	25	24642	https://channelpedia.epfl.ch/expdata/details/24642
kv18	25	24645	https://channelpedia.epfl.ch/expdata/details/24645
kv18	25	24648	https://channelpedia.epfl.ch/expdata/details/24648
kv18	25	24649	https://channelpedia.epfl.ch/expdata/details/24649
kv18	25	24653	https://channelpedia.epfl.ch/expdata/details/24653
kv18	25	24656	https://channelpedia.epfl.ch/expdata/details/24656
kv18	25	24664	https://channelpedia.epfl.ch/expdata/details/24664
kv18	25	24667	https://channelpedia.epfl.ch/expdata/details/24667
kv18	25	24669	https://channelpedia.epfl.ch/expdata/details/24669
kv18	25	24670	https://channelpedia.epfl.ch/expdata/details/24670
kv18	25	24680	https://channelpedia.epfl.ch/expdata/details/24680
kv18	25	24683	https://channelpedia.epfl.ch/expdata/details/24683
kv18	25	24691	https://channelpedia.epfl.ch/expdata/details/24691
kv18	35	24694	https://channelpedia.epfl.ch/expdata/details/24694
kv18	35	24711	https://channelpedia.epfl.ch/expdata/details/24711
kv18	35	24723	https://channelpedia.epfl.ch/expdata/details/24723
kv18	15	24728	https://channelpedia.epfl.ch/expdata/details/24728
kv18	15	24731	https://channelpedia.epfl.ch/expdata/details/24731
kv18	15	24732	https://channelpedia.epfl.ch/expdata/details/24732
kv18	15	24737	https://channelpedia.epfl.ch/expdata/details/24737
kv18	15	24744	https://channelpedia.epfl.ch/expdata/details/24744
kv18	15	24748	https://channelpedia.epfl.ch/expdata/details/24748
kv18	15	24749	https://channelpedia.epfl.ch/expdata/details/24749
kv18	15	24753	https://channelpedia.epfl.ch/expdata/details/24753
kv18	35	24859	https://channelpedia.epfl.ch/expdata/details/24859
kv18	35	24866	https://channelpedia.epfl.ch/expdata/details/24866
kv18	35	24891	https://channelpedia.epfl.ch/expdata/details/24891
kv18	25	25222	https://channelpedia.epfl.ch/expdata/details/25222
kv18	25	25223	https://channelpedia.epfl.ch/expdata/details/25223
kv18	25	25224	https://channelpedia.epfl.ch/expdata/details/25224
kv18	25	25234	https://channelpedia.epfl.ch/expdata/details/25234
kv18	25	25235	https://channelpedia.epfl.ch/expdata/details/25235
kv18	25	25242	https://channelpedia.epfl.ch/expdata/details/25242
kv18	25	25250	https://channelpedia.epfl.ch/expdata/details/25250
kv18	25	25254	https://channelpedia.epfl.ch/expdata/details/25254
kv18	25	25258	https://channelpedia.epfl.ch/expdata/details/25258
kv18	25	25280	https://channelpedia.epfl.ch/expdata/details/25280
kv18	25	25281	https://channelpedia.epfl.ch/expdata/details/25281
kv18	25	25283	https://channelpedia.epfl.ch/expdata/details/25283
kv18	25	25297	https://channelpedia.epfl.ch/expdata/details/25297
kv18	25	25300	https://channelpedia.epfl.ch/expdata/details/25300
kv18	25	25302	https://channelpedia.epfl.ch/expdata/details/25302
kv18	25	25304	https://channelpedia.epfl.ch/expdata/details/25304
kv18	25	25309	https://channelpedia.epfl.ch/expdata/details/25309
kv18	25	25312	https://channelpedia.epfl.ch/expdata/details/25312
kv18	25	25313	https://channelpedia.epfl.ch/expdata/details/25313
kv18	25	25317	https://channelpedia.epfl.ch/expdata/details/25317
kv18	25	25324	https://channelpedia.epfl.ch/expdata/details/25324
kv18	25	25328	https://channelpedia.epfl.ch/expdata/details/25328
kv18	25	25329	https://channelpedia.epfl.ch/expdata/details/25329
kv18	25	25338	https://channelpedia.epfl.ch/expdata/details/25338
kv18	25	25345	https://channelpedia.epfl.ch/expdata/details/25345
kv18	35	25349	https://channelpedia.epfl.ch/expdata/details/25349
kv18	35	25359	https://channelpedia.epfl.ch/expdata/details/25359
kv18	35	25360	https://channelpedia.epfl.ch/expdata/details/25360
kv18	35	25377	https://channelpedia.epfl.ch/expdata/details/25377
kv18	35	25378	https://channelpedia.epfl.ch/expdata/details/25378
kv18	35	25385	https://channelpedia.epfl.ch/expdata/details/25385
kv18	35	25397	https://channelpedia.epfl.ch/expdata/details/25397
kv18	35	25399	https://channelpedia.epfl.ch/expdata/details/25399
kv18	35	25425	https://channelpedia.epfl.ch/expdata/details/25425
kv18	35	25428	https://channelpedia.epfl.ch/expdata/details/25428
kv18	15	25527	https://channelpedia.epfl.ch/expdata/details/25527
kv18	15	25531	https://channelpedia.epfl.ch/expdata/details/25531
kv18	15	25539	https://channelpedia.epfl.ch/expdata/details/25539
kv18	15	25544	https://channelpedia.epfl.ch/expdata/details/25544
kv18	15	25555	https://channelpedia.epfl.ch/expdata/details/25555
kv18	15	25558	https://channelpedia.epfl.ch/expdata/details/25558
kv18	25	26227	https://channelpedia.epfl.ch/expdata/details/26227
kv18	25	26231	https://channelpedia.epfl.ch/expdata/details/26231
kv18	25	26235	https://channelpedia.epfl.ch/expdata/details/26235
kv18	25	26238	https://channelpedia.epfl.ch/expdata/details/26238
kv18	25	26239	https://channelpedia.epfl.ch/expdata/details/26239
kv21	25	21418	https://channelpedia.epfl.ch/expdata/details/21418
kv21	25	21421	https://channelpedia.epfl.ch/expdata/details/21421
kv21	25	21422	https://channelpedia.epfl.ch/expdata/details/21422
kv21	25	21423	https://channelpedia.epfl.ch/expdata/details/21423
kv21	25	21424	https://channelpedia.epfl.ch/expdata/details/21424
kv21	25	21425	https://channelpedia.epfl.ch/expdata/details/21425
kv21	25	21426	https://channelpedia.epfl.ch/expdata/details/21426
kv21	25	21427	https://channelpedia.epfl.ch/expdata/details/21427
kv21	25	21428	https://channelpedia.epfl.ch/expdata/details/21428
kv21	25	21429	https://channelpedia.epfl.ch/expdata/details/21429
kv21	25	21430	https://channelpedia.epfl.ch/expdata/details/21430
kv21	25	21431	https://channelpedia.epfl.ch/expdata/details/21431
kv21	25	21432	https://channelpedia.epfl.ch/expdata/details/21432
kv21	15	21434	https://channelpedia.epfl.ch/expdata/details/21434
kv21	15	21436	https://channelpedia.epfl.ch/expdata/details/21436
kv21	15	21438	https://channelpedia.epfl.ch/expdata/details/21438
kv21	15	21439	https://channelpedia.epfl.ch/expdata/details/21439
kv21	15	21441	https://channelpedia.epfl.ch/expdata/details/21441
kv21	15	21442	https://channelpedia.epfl.ch/expdata/details/21442
kv21	15	21443	https://channelpedia.epfl.ch/expdata/details/21443
kv21	15	21444	https://channelpedia.epfl.ch/expdata/details/21444
kv21	15	21445	https://channelpedia.epfl.ch/expdata/details/21445
kv21	15	21446	https://channelpedia.epfl.ch/expdata/details/21446
[truncated: 1,172 more rows]
